# Supplementary material for: RNA-binding protein PCBP2 regulates pancreatic β cell function and adaptation to glucose
Source: J Clin Invest. 2024 Jun 17;134(12):e172436. doi: 10.1172/JCI172436 (PMC11178539; doi:10.1172/JCI172436)
Supplement: Supplemental table 1 [file jci-134-172436-s012.xlsx]

## Sheet: upregulated
	logFC	logCPM	F	PValue	FDR
Spry4	3.86251	2.61907	192.563	4.27699e-10	5.28863e-06
Zc3h3	2.33537	5.45066	184.03	5.90819e-10	5.28863e-06
Txnip	4.78555	8.58821	222.573	6.82521e-10	5.28863e-06
Bcl6b	2.02756	4.18072	169.002	1.08124e-09	6.28363e-06
Dusp1	2.18318	6.88724	149.099	2.61077e-09	1.2138e-05
Mir22hg	2.93201	3.85122	141.901	3.68832e-09	1.4176e-05
Lgals12	2.76777	3.73635	138.953	4.26877e-09	1.4176e-05
Gm13373	7.33282	0.594873	135.107	5.18755e-09	1.50737e-05
Usp51	2.57679	2.98471	122.187	1.03806e-08	1.85069e-05
Ppat	1.60909	6.74531	122.005	1.04873e-08	1.85069e-05
Rem2	2.89069	3.29598	120.927	1.11459e-08	1.85069e-05
Best3	2.48844	4.15888	115.042	1.56788e-08	2.02483e-05
Syt5	2.65115	6.4475	121.459	1.75483e-08	2.14699e-05
Gm44850	4.30461	3.1377	115.149	1.93556e-08	2.21644e-05
Slc5a10	6.43824	3.73479	139.81	2.11144e-08	2.23102e-05
Ins1	2.68969	15.1896	108.416	2.34686e-08	2.28019e-05
Neat1	1.66555	7.87396	107.715	2.45224e-08	2.28019e-05
Pde10a	2.49717	4.77961	105.817	2.99967e-08	2.68194e-05
Rspo4	2.11864	5.74176	101.468	3.80532e-08	3.15923e-05
Klf10	1.3592	6.00993	98.5881	4.452e-08	3.41863e-05
Meox1	3.04094	2.59447	98.2392	4.55896e-08	3.41863e-05
Cbs	2.02558	5.1749	94.9482	5.72447e-08	4.03245e-05
Trp53inp2	1.22813	8.57302	93.4028	6.3855e-08	4.12326e-05
Thrsp	3.57636	1.23824	87.28	1.00041e-07	5.12145e-05
Prss53	1.93187	9.54413	86.7771	1.03924e-07	5.12145e-05
Amigo3	3.34593	3.81334	91.5182	1.16568e-07	5.31323e-05
C1qtnf1	7.05329	3.12785	106.19	1.21127e-07	5.31636e-05
Gm49980	1.77986	4.00487	84.7697	1.21211e-07	5.31636e-05
Oacyl	2.84788	2.38456	84.0809	1.27875e-07	5.40471e-05
Gm379	2.98013	3.80562	86.6169	1.37414e-07	5.56545e-05
Car10	1.56939	5.3956	82.6005	1.43649e-07	5.56545e-05
Mfsd6l	1.91072	3.87011	81.1151	1.61723e-07	5.90845e-05
Mrln	2.52665	4.81334	86.1977	1.67739e-07	5.90845e-05
Ptprr	1.43021	4.71377	78.5202	1.9982e-07	6.54229e-05
Zfhx2	1.7081	5.24314	77.8062	2.12016e-07	6.7514e-05
Nap1l5	1.79929	5.3506	77.1275	2.24394e-07	6.95502e-05
Fh1	1.9001	7.96047	78.387	2.28248e-07	6.98139e-05
Cyp2j6	1.521	4.53555	76.4809	2.36951e-07	7.06174e-05
Pnmal1	1.32653	6.77602	75.9569	2.47712e-07	7.19788e-05
Lifr	1.59534	6.68759	75.5942	2.55484e-07	7.24267e-05
Ero1b	1.47336	10.6921	74.1806	2.88523e-07	7.77026e-05
Btg2	1.60764	7.96501	74.0896	2.90808e-07	7.77026e-05
Armcx4	1.82697	3.22791	73.6701	3.0162e-07	7.87804e-05
H1f4	2.68553	3.62826	73.9986	3.11967e-07	7.8855e-05
Gm3294	2.30676	2.76969	72.4337	3.36222e-07	7.8855e-05
Msl3l2	1.44366	3.53942	72.3935	3.37422e-07	7.8855e-05
Chic1	1.59249	7.4718	71.7998	3.55689e-07	8.02751e-05
Gm35279	2.54794	5.36915	80.0843	3.74086e-07	8.22912e-05
Scel	2.05785	3.77389	71.1005	3.78657e-07	8.22912e-05
Gm19461	3.23056	1.92658	70.638	3.94767e-07	8.24631e-05
Pde1c	1.81069	4.1237	70.5736	3.97072e-07	8.24631e-05
Syt3	1.43561	4.02751	70.0334	4.17013e-07	8.5034e-05
Gm11769	2.17835	2.49247	69.7155	4.29274e-07	8.60044e-05
Rgs16	3.04572	5.34509	83.6154	4.32871e-07	8.60044e-05
Tmem71	1.91626	3.94933	69.4656	4.392e-07	8.65223e-05
Clstn3	1.76028	3.96231	69.1159	4.53527e-07	8.78558e-05
Trpm3	1.47457	4.19577	68.9589	4.60132e-07	8.83985e-05
Fer1l6	3.02676	5.5857	82.213	5.0122e-07	9.39625e-05
Phactr1	1.71081	6.95126	68.5073	5.09488e-07	9.39965e-05
Cflar	1.51641	5.7237	67.5032	5.26825e-07	9.43992e-05
Dcx	2.78609	3.83096	70.2033	5.71809e-07	0.000100699
P2ry1	1.34408	5.51262	65.9339	6.11253e-07	0.000104479
Ins2	1.55538	17.3689	65.8574	6.15748e-07	0.000104479
4931431B13Rik	3.82573	1.21435	64.5673	6.97399e-07	0.000114249
Armc5	1.38579	5.49581	64.4796	7.0338e-07	0.000114341
Ier2	2.58338	5.32584	73.9705	7.0947e-07	0.00011453
Pitpnm3	1.98025	3.41797	64.0735	7.31835e-07	0.000117134
H2bc9	2.34555	1.05938	64.02	7.3568e-07	0.000117134
Mageh1	1.42801	6.46026	63.6185	7.65284e-07	0.000120201
Mt3	3.6548	1.235	63.1143	8.04379e-07	0.000124359
Gpr158	1.15102	6.01966	62.8131	8.28806e-07	0.000124359
Cntn1	2.35475	5.61598	70.3011	8.29204e-07	0.000124359
Akap13	1.25441	6.75858	62.0067	8.98455e-07	0.000128923
Rims1	6.20976	1.29424	65.0734	9.76849e-07	0.000134541
Lgalsl	1.44086	4.4556	60.0736	1.09403e-06	0.000143232
Nptx2	4.215	2.38306	63.5961	1.11409e-06	0.000143232
Actrt3	2.377	2.20528	59.8572	1.11878e-06	0.000143232
Tafa1	2.11471	3.08078	59.8346	1.12141e-06	0.000143232
Ncald	1.15512	6.60199	59.6788	1.13966e-06	0.000144464
Srsf3	1.06116	7.01591	59.6465	1.14349e-06	0.000144464
Gng12	1.12239	9.70142	58.4037	1.30237e-06	0.000157449
Ly6e	1.7197	7.1043	60.2369	1.34003e-06	0.000157449
G6pc2	2.11996	10.4146	62.7129	1.35051e-06	0.000157449
Bco1	1.53634	3.78805	57.9528	1.36608e-06	0.00015799
Gm9195	7.15079	2.61896	76.4153	1.39236e-06	0.000159741
Crem	2.61507	6.27323	68.6242	1.39497e-06	0.000159741
Pak3	1.69565	7.18877	59.3222	1.4507e-06	0.000164503
Pcsk1	1.96321	10.3269	60.3602	1.48643e-06	0.000165192
Hivep2	1.50868	3.88351	56.8348	1.53982e-06	0.000167264
Gale	2.39761	5.75355	65.0614	1.57503e-06	0.000169073
Armcx2	0.875463	5.27848	56.405	1.61315e-06	0.000172015
Rint1	0.897498	5.81688	56.2864	1.63409e-06	0.000173452
Lix1	2.88856	0.239982	55.6841	1.7452e-06	0.000181391
Ucp2	1.65697	7.32701	57.227	1.80063e-06	0.000183438
Ndufs2	2.04882	8.609	60.4577	1.80749e-06	0.000183438
Gm10433	2.18237	2.41779	55.2884	1.82285e-06	0.000183438
Gprin3	1.02153	4.41265	55.0778	1.86578e-06	0.000184777
Fos	4.85891	7.32899	78.9949	1.90869e-06	0.000185746
Gmppb	1.30084	6.63369	54.4982	1.98992e-06	0.00018963
2010204K13Rik	1.65777	3.23119	54.0184	2.09977e-06	0.000195592
Castor2	1.25978	7.37496	54.0012	2.10384e-06	0.000195592
Nipal1	1.27579	6.70319	53.2939	2.27888e-06	0.000206128
Arxes2	1.2507	5.93019	52.9559	2.36833e-06	0.000209381
Idi1	2.04944	5.23126	57.5015	2.36889e-06	0.000209381
Glb1l2	0.969035	7.06869	52.9195	2.3782e-06	0.000209408
Rab3d	1.42634	7.99181	52.8277	2.40634e-06	0.000210292
9130023H24Rik	1.05981	4.70767	52.6812	2.44393e-06	0.000211984
Etv5	1.48598	5.30955	52.3394	2.54508e-06	0.000216773
Plppr4	1.39514	3.56414	52.306	2.55167e-06	0.000216773
Gm42427	2.42165	8.36804	61.0567	2.5551e-06	0.000216773
5330439M10Rik	3.32439	1.25355	51.8858	2.67874e-06	0.000224801
Iapp	1.40939	15.7534	51.6791	2.74388e-06	0.000226441
Nrros	2.09564	1.93734	51.5073	2.79937e-06	0.000226441
Gm572	2.48597	0.578583	51.498	2.80239e-06	0.000226441
Irgq	1.02099	5.01218	51.4669	2.8126e-06	0.000226441
Ufm1	1.21501	7.70378	51.4295	2.82491e-06	0.000226441
Yipf5	1.17576	6.99516	50.9842	2.97629e-06	0.000233862
Hapln4	1.69053	7.34166	53.1525	3.11273e-06	0.000239597
Edem2	1.61582	8.02144	51.9883	3.24646e-06	0.000247228
Arrdc4	1.13004	5.41974	50.2293	3.2544e-06	0.000247228
Sec16a	0.974717	7.47525	50.0971	3.30608e-06	0.000247309
Tnn	7.61739	0.506045	52.109	3.30866e-06	0.000247309
Noct	1.59138	4.7463	50.1447	3.36011e-06	0.000247833
Ubfd1	0.918198	6.40179	49.8731	3.39574e-06	0.000249014
Pxmp4	1.08943	4.26729	49.8406	3.40898e-06	0.000249199
Smoc1	2.99945	2.8392	51.4313	3.46157e-06	0.000249361
Tm7sf2	1.8051	3.15471	49.705	3.46483e-06	0.000249361
Kcnh1	3.66077	2.56515	52.916	3.49055e-06	0.000250155
Tapbpl	1.13395	6.08793	49.4786	3.56045e-06	0.000252336
Mat1a	1.21181	5.9041	49.3898	3.59876e-06	0.000253542
Syp	1.42655	8.076	49.4243	3.67181e-06	0.000255554
Dpp3	1.41479	7.18863	49.3667	3.73637e-06	0.000258368
Surf4	1.26252	9.75665	48.8636	3.83555e-06	0.000261267
Txndc11	1.15333	6.67903	48.532	3.99377e-06	0.000269099
Gm31373	7.00668	1.38252	55.2595	4.01423e-06	0.000269696
Pgap1	1.02512	5.24722	48.4201	4.04883e-06	0.000270402
Meltf	2.65973	3.17802	50.0443	4.05958e-06	0.000270402
Rasal3	2.96647	0.66518	48.3054	4.10616e-06	0.000270495
Rom1	1.27295	4.04191	48.1569	4.1818e-06	0.000273832
Stk35	1.41723	5.1451	48.0448	4.23987e-06	0.000274368
Lkaaear1	2.79423	0.397798	48.0263	4.24954e-06	0.000274368
Kctd12	2.51418	2.88054	48.177	4.26081e-06	0.000274368
Stox1	1.46094	3.35484	47.9467	4.29146e-06	0.000275578
Ldlr	1.54805	7.79089	49.0704	4.4667e-06	0.000284158
Vdr	1.06179	7.07531	47.5188	4.52504e-06	0.000284158
Abcb9	1.24188	5.6517	47.5009	4.53509e-06	0.000284158
Gm42067	1.77739	1.92717	47.329	4.63318e-06	0.000287976
Gpr3	6.93965	-0.910943	47.2189	4.70277e-06	0.000290746
Leng9	1.26959	3.70615	46.8245	4.93521e-06	0.000301017
Gm43305	1.52886	8.1094	48.188	4.94659e-06	0.000301017
Kcnab3	1.21767	4.63859	46.4312	5.18614e-06	0.000312324
Nphp4	2.2569	2.66034	46.0783	5.42362e-06	0.000321626
Anpep	1.53794	3.45601	45.8351	5.59446e-06	0.000327579
Gm30239	2.21956	0.413678	45.8007	5.61913e-06	0.000328197
Gm27168	2.3883	4.21954	50.242	5.64941e-06	0.000328315
Plxnb1	1.35734	4.36996	45.3928	5.92096e-06	0.000338179
Armcx3	1.05735	7.20779	45.3552	5.94969e-06	0.000338987
Pcsk2	1.23308	11.5262	45.1577	6.10323e-06	0.000343607
Tuba1a	1.35295	7.85301	45.2609	6.14478e-06	0.000345028
H3c4	1.90055	1.19106	44.9652	6.25726e-06	0.000347151
Hmgcs1	0.950828	6.28989	44.8856	6.32224e-06	0.000349921
Hid1	1.51016	8.18741	46.0518	6.45524e-06	0.000356434
Ush2a	2.4506	5.87295	53.1034	6.5076e-06	0.000357626
Atat1	1.07612	4.36637	44.5308	6.62122e-06	0.000361307
Lpar1	2.01373	2.88928	44.3545	6.77566e-06	0.000365801
Slco3a1	1.39776	4.02678	44.2683	6.85265e-06	0.000368742
Hspa13	1.00183	7.19584	44.1978	6.91638e-06	0.000371312
Impdh1	1.12196	7.1637	44.0513	7.05101e-06	0.000374359
Rab26	2.42603	1.32063	44.0484	7.05365e-06	0.000374359
Ibtk	0.905149	6.66442	43.9397	7.15544e-06	0.000374922
Ubr4	2.09509	7.93333	49.988	7.19759e-06	0.000374922
C2cd4b	3.49485	0.645557	43.8797	7.21242e-06	0.000374922
Rnf138rt1	1.60735	3.18943	43.6023	7.48218e-06	0.000383953
Magee1	0.925628	5.24621	43.5581	7.52628e-06	0.000385191
Pkib	0.974386	4.45151	43.524	7.56045e-06	0.000385191
Mycbp	1.62141	4.70405	44.3956	7.57259e-06	0.000385191
Fam98a	1.0367	5.75145	43.4705	7.6144e-06	0.00038563
C030029H02Rik	2.30546	1.45831	43.4484	7.63682e-06	0.000385925
Gm4316	1.61061	3.45515	43.3709	7.71605e-06	0.000389083
Ube3c	0.983802	6.51807	43.3054	7.78377e-06	0.000390802
Slc2a6	2.83736	2.97379	45.2642	8.04951e-06	0.000399827
Gm46620	2.65748	7.16308	52.823	8.09496e-06	0.000401227
Arfgap3	0.881961	7.77433	42.9331	8.18146e-06	0.000402937
Rnpep	0.820461	5.43198	42.8534	8.26961e-06	0.000406254
Gcnt1	2.6697	1.25602	42.8365	8.28843e-06	0.000406254
Ap3b2	0.959636	7.06513	42.825	8.30124e-06	0.000406254
Abcb11	3.78491	1.33957	43.6029	8.40586e-06	0.000408792
Cabcoco1	2.03814	1.80725	42.7071	8.43413e-06	0.000409006
Entpd7	0.94226	4.75525	42.6036	8.55276e-06	0.00041078
Ppp1r10	1.16426	5.55725	42.4289	8.75731e-06	0.000418013
Mthfd1l	0.912827	5.53989	42.3747	8.82186e-06	0.000420232
Shisa5	0.932528	6.53788	42.3432	8.85971e-06	0.000421171
Bet1	1.24158	6.46585	42.0135	9.26627e-06	0.000434282
Prlr	2.08578	8.95649	47.5093	9.47934e-06	0.000440713
Gm49708	2.30312	1.471	41.6951	9.67914e-06	0.000445547
Sec61a1	1.13886	9.38258	41.6738	9.70745e-06	0.000445967
Rhd	4.2647	3.28367	50.2971	9.75315e-06	0.000446694
Rtn4	0.987385	6.87265	41.6046	9.80014e-06	0.000446694
Inpp5j	1.23774	4.62194	41.5362	9.89284e-06	0.000449158
Tm4sf4	1.77222	8.98141	44.6205	1.02992e-05	0.000464877
Entpd3	0.787629	8.36401	41.2193	1.03354e-05	0.000464877
Idh1	0.937094	6.18178	41.165	1.04134e-05	0.000466416
Ddx19b	1.00016	4.87045	40.9745	1.06926e-05	0.000473446
Col27a1	3.48475	2.0339	42.71	1.07734e-05	0.000475216
9230112E08Rik	2.08784	1.49286	40.892	1.0816e-05	0.000475939
H1f3	2.66787	3.87202	45.6808	1.08307e-05	0.000475939
Atp2a3	1.14396	9.9271	40.854	1.08734e-05	0.000476912
Thnsl2	1.32048	3.41017	40.7283	1.10658e-05	0.000481714
Large2	1.99149	5.50073	45.4042	1.12415e-05	0.000487132
Zfp36	1.40896	3.85882	40.3606	1.16512e-05	0.000501563
Hcfc1	0.77468	5.64851	40.3221	1.17144e-05	0.00050274
D630023F18Rik	2.93667	0.635706	40.3046	1.17434e-05	0.00050274
Gp5	1.47499	1.75797	40.1617	1.19825e-05	0.000510022
Adnp2	1.13459	3.89102	40.1322	1.20324e-05	0.000510384
Nyap2	2.47375	-0.0558087	40.0751	1.21299e-05	0.000512677
Dhcr7	1.53653	4.24815	40.0349	1.22956e-05	0.00051544
Ptges3l	2.12188	1.0898	39.9394	1.23652e-05	0.000516548
Nek10	2.14625	1.32879	39.7008	1.27916e-05	0.000530852
Madd	0.79269	7.71157	39.6456	1.28927e-05	0.000533279
Zfp324	0.939254	4.87025	39.5389	1.30903e-05	0.000537066
Gbf1	0.839713	7.18044	39.5379	1.30923e-05	0.000537066
Tceal8	1.27396	6.01543	39.6983	1.32054e-05	0.00053855
Gm17733	1.97335	1.05024	39.3873	1.33774e-05	0.000541761
Gm11789	2.43165	2.54941	39.394	1.36049e-05	0.000549061
Dapl1	7.15327	6.56715	58.5884	1.37418e-05	0.000552669
Mia3	0.835655	8.7658	38.9444	1.42572e-05	0.000567669
Gm40477	5.28404	-0.489348	39.0651	1.42613e-05	0.000567669
Neurod1	0.822505	7.37869	38.8704	1.44105e-05	0.000572563
Col6a3	3.31751	3.30207	44.1425	1.45753e-05	0.000574267
P3h1	1.33547	4.72398	38.6949	1.47817e-05	0.000579451
Fam20a	1.19152	4.67859	38.4773	1.52569e-05	0.000594349
Sfxn2	1.54368	5.4609	40.1199	1.54838e-05	0.000600896
Gm15651	1.45933	3.24905	38.2734	1.57181e-05	0.000603938
Wipi1	2.22008	6.20043	44.8255	1.57852e-05	0.000605515
Rgs9	1.2809	4.62561	38.1889	1.59136e-05	0.000608939
Cyp4v3	0.85322	5.78842	38.1833	1.59268e-05	0.000608939
H4c18	1.7384	2.51154	38.1586	1.59846e-05	0.000610145
Crispld2	2.1911	4.14103	41.5047	1.61622e-05	0.000612898
Rhbdl2	1.0867	3.82585	37.8838	1.66434e-05	0.000628072
Myadm	0.881496	5.65891	37.8666	1.66856e-05	0.000628505
Creb3l2	1.02308	6.4413	37.8564	1.67109e-05	0.000628505
Lrrtm2	2.42455	3.1074	39.3039	1.67761e-05	0.000628505
Prkar1a	1.08903	10.0493	37.8176	1.68069e-05	0.000628505
Gm14097	2.25029	3.50487	39.5537	1.68276e-05	0.000628505
Fut11	0.910103	4.41867	37.8026	1.68441e-05	0.000628505
Atp2b2	1.22057	4.30697	37.7824	1.68945e-05	0.000628874
Bpgm	1.18527	4.73596	37.7661	1.69352e-05	0.000628874
Sik1	2.63477	2.98231	39.4644	1.71922e-05	0.00063607
Dnajc3	1.31548	9.36123	37.8947	1.73561e-05	0.000637379
Ikbip	1.00886	5.17916	37.4525	1.77407e-05	0.000645267
Vcp	0.894053	9.26985	37.3968	1.78883e-05	0.000648723
Agxt2	2.1444	0.380795	37.3504	1.80122e-05	0.0006504
Syn1	0.802609	5.6212	37.2784	1.82066e-05	0.000654706
5330434G04Rik	1.41784	3.64035	37.212	1.8388e-05	0.000658625
Tmem82	2.60707	-0.533621	37.1095	1.86719e-05	0.000664575
Cyb561	1.15888	7.48711	37.1005	1.86971e-05	0.000664575
Helz	0.789937	5.69949	37.0533	1.88298e-05	0.000667251
Zfp260	0.877095	6.18026	37.0382	1.88724e-05	0.000667731
Acyp2	1.63815	2.99646	36.8643	1.93714e-05	0.000680222
Gm15890	2.46624	-0.115331	36.7645	1.96646e-05	0.000687182
Gm48274	1.87309	3.61052	37.2072	1.96878e-05	0.000687182
Zc3h12c	1.1698	4.22971	36.7342	1.97546e-05	0.000687447
Krt222	1.18075	2.66374	36.6929	1.9878e-05	0.000689906
Chst12	1.32871	4.91165	36.756	2.00224e-05	0.000692201
Sec24d	0.910379	8.07723	36.6165	2.01088e-05	0.000693545
Sec16b	1.56718	5.44081	38.6312	2.02723e-05	0.000696559
Tmco3	0.688013	6.52005	36.3711	2.08702e-05	0.000714504
Dio1	0.945258	7.4808	36.2879	2.11359e-05	0.000720418
Rbm47	0.927626	5.23145	36.264	2.12128e-05	0.000720975
Sorbs2	0.76176	7.53525	36.2445	2.12759e-05	0.000720975
Ndst1	1.19395	5.58898	36.2348	2.13073e-05	0.000720975
Unc13a	0.983071	5.14181	36.1896	2.14545e-05	0.000722801
Tmc7	2.46367	2.82132	37.1727	2.15566e-05	0.000724861
Hnrnpa2b1	0.831914	8.45743	36.1234	2.16723e-05	0.000725928
Taok2	0.832088	6.76088	36.0929	2.17732e-05	0.000727213
Gm10385	3.22234	-1.62178	35.9883	2.21242e-05	0.000737874
Tmem40	2.57345	0.292272	35.951	2.22511e-05	0.000739984
Bhlhb9	0.77372	6.12698	35.9129	2.23811e-05	0.000743244
Myof	2.12842	-0.347625	35.8056	2.27527e-05	0.000750227
Apbb1	1.09477	6.55469	35.7644	2.2897e-05	0.000753915
Gm42860	1.13684	4.50682	35.7477	2.29559e-05	0.000754784
9230117E06Rik	2.56698	0.00286897	35.7198	2.30548e-05	0.000756965
Slc25a25	0.846384	5.7316	35.7074	2.30989e-05	0.000757343
Eid1	1.18297	6.66281	35.8165	2.31364e-05	0.000757506
Pik3r3	1.18386	5.11094	35.6322	2.33676e-05	0.00076079
Dusp10	1.14639	4.19814	35.572	2.35856e-05	0.000764138
Ttc9	1.291	3.58656	35.5675	2.36019e-05	0.000764138
Cad	0.961978	6.91437	35.4607	2.39948e-05	0.0007747
H2bc6	2.29946	3.75019	38.127	2.42011e-05	0.000778116
Fgf12	1.29796	4.30947	35.3794	2.42985e-05	0.000779298
Lrba	0.880558	3.59946	35.3688	2.43384e-05	0.000779298
Raver1	0.893266	4.45749	35.0179	2.57034e-05	0.000809677
Ttc13	0.950297	5.23963	35.0141	2.57187e-05	0.000809677
Slc38a10	1.10919	8.79117	35.0088	2.574e-05	0.000809677
Ntrk2	1.19347	7.58742	35.1782	2.5787e-05	0.00081006
Gm13115	1.46657	2.08639	34.9838	2.58406e-05	0.000810649
Sec23b	1.01906	8.49911	34.8951	2.62017e-05	0.000819596
Ttpal	1.00025	5.43633	34.862	2.63374e-05	0.000821799
Crb1	1.43167	2.93727	34.7901	2.6636e-05	0.000826675
Tph1	4.80982	6.44411	49.1609	2.66891e-05	0.000827221
Mfsd10	1.02652	5.07733	34.7426	2.68351e-05	0.000829573
Gpr119	1.33198	4.88999	34.883	2.7106e-05	0.000833627
Abhd2	0.811312	5.99202	34.6749	2.71218e-05	0.000833627
Junb	2.54637	6.22537	42.786	2.71827e-05	0.000833627
Abcb6	1.00464	4.69606	34.6423	2.72613e-05	0.00083447
Gm15425	3.14338	0.335544	34.6375	2.7282e-05	0.00083447
Mir670hg	3.08019	3.67374	39.7704	2.82814e-05	0.000856988
Kif19a	1.56744	2.58028	34.3074	2.87411e-05	0.000864314
Gm6225	1.75591	1.73274	34.2618	2.89494e-05	0.000865075
Endou	6.93917	-1.93122	34.2547	2.89822e-05	0.000865075
Gm31518	1.96784	1.10753	34.2531	2.89894e-05	0.000865075
Six5	1.01661	2.98267	34.1834	2.93117e-05	0.00086973
Pde5a	1.2036	4.70063	34.1789	2.93327e-05	0.00086973
Abca7	1.06475	5.70157	34.1316	2.95537e-05	0.000873855
Prepl	0.898106	7.43186	34.0735	2.98284e-05	0.000877711
Zfp568	0.962938	4.87638	33.9429	3.04555e-05	0.000889252
Adam22	0.95115	5.98477	33.883	3.07483e-05	0.000893798
Sorl1	1.72502	5.86524	37.3267	3.08488e-05	0.000895271
Igf1r	1.42732	5.37142	35.0997	3.12597e-05	0.000902485
Atp1b1	0.818332	8.16154	33.766	3.13294e-05	0.000902485
Hyou1	0.951825	8.89268	33.7622	3.13482e-05	0.000902485
Ptprn	1.82131	8.40496	37.7129	3.13692e-05	0.000902485
Ier3	1.75476	2.71158	33.7261	3.153e-05	0.000904873
Ogdh	0.904681	8.25525	33.6808	3.17599e-05	0.000905104
Lrp2bp	2.4608	0.210016	33.6805	3.17617e-05	0.000905104
A930038B10Rik	3.324	0.678774	33.7752	3.17717e-05	0.000905104
Fbln5	3.7414	1.24799	35.0394	3.18359e-05	0.000905823
Slc37a3	0.818439	5.65569	33.6352	3.19935e-05	0.000909194
Pnpla6	0.946285	5.31473	33.6258	3.20419e-05	0.000909457
Nsdhl	0.848857	3.91562	33.5009	3.26919e-05	0.000918096
Ctdspl	0.952922	4.50664	33.4823	3.27899e-05	0.000918096
Slc33a1	0.957316	7.44359	33.4481	3.29714e-05	0.000920312
Kifc2	1.15661	3.76594	33.3764	3.33552e-05	0.000926373
Syvn1	1.30013	6.19218	34.3034	3.34586e-05	0.00092708
Ovol2	1.87228	5.02519	36.7997	3.34604e-05	0.00092708
Dxo	1.17125	4.90601	33.3311	3.36002e-05	0.000928741
Gm12299	2.78408	-0.0896448	33.2708	3.39294e-05	0.000936727
H2bc4	0.972993	7.63019	33.2438	3.4078e-05	0.000938598
Glyat	2.72399	-0.872158	33.1872	3.4392e-05	0.000943823
Sv2c	4.11223	1.35448	35.2052	3.49665e-05	0.000955147
Klf13	2.29648	3.75277	35.884	3.53569e-05	0.000963548
Tbc1d16	0.938011	4.2717	32.9257	3.58858e-05	0.000975675
Stard13	0.911126	5.14575	32.8424	3.63773e-05	0.000986728
Pgghg	1.07039	4.44458	32.8294	3.64544e-05	0.000987475
Sphkap	0.894527	8.34039	32.7319	3.70403e-05	0.000997729
Cdk2ap1	1.04345	4.37284	32.7059	3.71985e-05	0.00100083
Asic1	1.18205	4.03191	32.5693	3.8042e-05	0.00101763
Ttyh1	5.33992	7.218	46.1522	3.82178e-05	0.00102116
Gm44950	1.61903	1.611	32.52	3.83515e-05	0.00102238
Rpn1	1.12216	9.70983	32.4629	3.87136e-05	0.00102803
Gm10941	1.24106	3.70831	32.4587	3.87401e-05	0.00102803
Egr1	4.76363	6.88757	45.2826	3.88935e-05	0.00103092
Alg14	1.03285	4.03918	32.3351	3.95379e-05	0.00104075
St18	0.90026	6.63061	32.3291	3.95775e-05	0.00104075
H4c11	1.4051	1.99331	32.2974	3.97855e-05	0.00104406
Insig1	1.21719	6.98503	32.9525	3.99016e-05	0.00104454
Tmem63c	1.65182	3.26059	32.2461	4.01241e-05	0.001048
Mrgpre	0.628348	5.57559	32.2233	4.02762e-05	0.0010508
Trib1	1.86867	4.33608	34.497	4.07675e-05	0.00106013
St8sia5	1.14737	5.13674	32.1496	4.07709e-05	0.00106013
Gpx2	2.05274	6.65731	37.5145	4.0927e-05	0.001063
Bhlha15	1.44947	6.67717	34.163	4.1118e-05	0.00106359
Sipa1l1	0.69561	4.76503	32.053	4.14299e-05	0.0010689
Pdyn	6.21474	7.81814	45.5527	4.16711e-05	0.00107393
Ssr2	0.885938	7.95559	31.9929	4.18457e-05	0.00107724
Arid3a	1.10539	3.34421	31.9278	4.23019e-05	0.00108657
Tcim	5.31757	2.47099	38.5453	4.27614e-05	0.00109475
B930025P03Rik	7.79898	-1.14843	37.8891	4.33194e-05	0.00110417
Pnmal2	0.907753	6.20287	31.7669	4.34536e-05	0.00110594
Ndn	0.861219	5.87484	31.7413	4.36397e-05	0.00110726
Abcd1	1.00609	4.71679	31.7229	4.37745e-05	0.00110848
Pwwp4a	1.95674	1.88242	31.7096	4.3872e-05	0.00110974
Tmigd3	1.39605	5.38325	32.8842	4.4481e-05	0.00112027
Pde1b	1.99337	0.724436	31.6155	4.45692e-05	0.00112127
Cyp51	1.12124	6.54451	31.7727	4.47042e-05	0.00112345
2310030G06Rik	0.794382	5.08145	31.5489	4.50707e-05	0.001129
Gm20257	1.68534	2.62595	31.5271	4.5236e-05	0.00112949
1500011B03Rik	1.34892	6.89485	32.967	4.54377e-05	0.00113331
Ddc	1.18468	8.02334	31.8165	4.60166e-05	0.00114284
Uso1	0.944839	7.31924	31.3565	4.65551e-05	0.00115007
Gm15441	2.62651	0.154814	31.3315	4.67512e-05	0.0011525
Polr3k	0.825718	6.13832	31.3081	4.69366e-05	0.00115361
Socs3	1.74319	2.6372	31.3035	4.69733e-05	0.00115361
Frmd5	1.21001	4.47911	31.3006	4.69958e-05	0.00115361
Tmem50b	0.927982	6.2583	31.2504	4.7397e-05	0.00116223
Fosb	3.17765	0.517497	31.2139	4.76906e-05	0.0011638
Megf9	0.936857	7.10896	31.2129	4.76983e-05	0.0011638
Tmem263	0.890677	6.38403	31.1955	4.78391e-05	0.0011638
Hmbs	0.694748	5.85799	31.1936	4.78547e-05	0.0011638
Chst11	1.46395	3.90626	31.2785	4.78565e-05	0.0011638
Ccl28	1.47989	2.6064	31.0858	4.87372e-05	0.00117932
Tnfrsf21	0.868761	6.10079	31.0713	4.88573e-05	0.00117932
Cdx4	2.1534	0.0910672	31.0157	4.93213e-05	0.00118442
1700016P03Rik	5.93059	-0.165797	32.9513	4.95016e-05	0.00118708
Eldr	2.89039	0.364383	30.9528	4.98516e-05	0.00119346
Plpp5	0.839526	7.41117	30.9297	5.00484e-05	0.00119642
Gstt4	3.26571	-1.16512	30.9115	5.02035e-05	0.00119695
Gtf2b	0.855939	6.03652	30.8131	5.10542e-05	0.00121226
Wdr6	0.934146	8.07736	30.7545	5.15676e-05	0.00122196
Rbm4	1.023	4.71599	30.7458	5.16446e-05	0.001222
Dnase2b	2.65014	-0.323883	30.68	5.22299e-05	0.00123137
Rbfaos	2.04482	-0.0795601	30.6441	5.25521e-05	0.00123772
Tcf7l1	2.05347	2.22523	30.629	5.26884e-05	0.00123889
Rec8	1.4066	3.4058	30.5956	5.29908e-05	0.00123926
Meg3	1.58167	7.58955	33.2682	5.39597e-05	0.00125435
Fkbp1b	0.952068	6.16473	30.4034	5.47719e-05	0.00126942
Smim10l2a	1.02723	4.00759	30.2679	5.60687e-05	0.0012937
Gm5860	4.5752	3.07906	37.1455	5.63028e-05	0.00129586
Lnx1	0.859928	4.35884	30.1827	5.69015e-05	0.00130624
Gm10524	1.969	4.36977	32.8732	5.85501e-05	0.00133176
Hdlbp	0.89148	9.2273	29.9594	5.91521e-05	0.00134138
Gpld1	1.20734	3.71204	29.9497	5.92517e-05	0.00134138
Fbp2	3.10946	1.5775	30.7505	5.95565e-05	0.00134403
Gm47980	2.54764	-1.0084	29.8911	5.98602e-05	0.00134836
Jarid2	0.845127	4.23737	29.8744	6.00354e-05	0.00134839
Gusb	0.992188	6.13527	29.6709	6.22104e-05	0.0013852
Ifitm2	1.45203	4.35015	30.2797	6.26603e-05	0.00139121
Tceal3	0.947105	4.64146	29.6181	6.2789e-05	0.00139213
Tmem229b	1.01249	5.9717	29.6152	6.28213e-05	0.00139213
Sipa1l3	0.828957	4.76842	29.5486	6.35606e-05	0.00140054
Gm49636	5.03884	2.90939	36.4326	6.36342e-05	0.00140054
Rapgef4	0.99805	6.78929	29.5414	6.36408e-05	0.00140054
Dync1i1	1.74276	2.55404	29.5411	6.3644e-05	0.00140054
BC028471	1.86472	0.548666	29.5377	6.36826e-05	0.00140054
Gm15234	1.43185	1.17334	29.5173	6.39116e-05	0.00140424
Dbi	1.02471	5.11834	29.4695	6.44518e-05	0.00141477
Amotl1	1.05511	3.18183	29.4154	6.50692e-05	0.00142429
Gm10734	2.48801	1.72788	29.447	6.55923e-05	0.00143058
Dhx32	0.726606	7.28627	29.3638	6.56642e-05	0.00143058
Star	2.43651	4.32715	33.9023	6.63814e-05	0.00144178
Il1b	2.78349	0.662392	29.2997	6.64124e-05	0.00144178
Papss1	0.647185	6.74281	29.2763	6.66877e-05	0.0014461
Kbtbd3	0.871981	3.78578	29.2316	6.72169e-05	0.00145622
Arxes1	0.898217	3.43241	29.2149	6.74161e-05	0.00145782
Lbh	1.66235	3.14029	29.2025	6.75648e-05	0.00145968
Gatad2a	1.01352	4.28125	29.178	6.78587e-05	0.00146195
Srpr	0.855322	9.804	29.1614	6.80592e-05	0.00146356
Pxk	0.792769	6.60157	29.1395	6.83237e-05	0.00146789
Gm19510	2.96409	0.734099	29.1806	6.87462e-05	0.00147424
Tspan13	0.76815	8.85806	29.0642	6.92438e-05	0.00148034
Tmem38a	1.10004	6.04775	29.2219	6.92857e-05	0.00148034
Pcsk9	1.61174	5.59165	31.6923	6.97404e-05	0.00148596
Kcnn3	1.9738	3.42363	30.0353	7.07274e-05	0.00149739
Gm45805	4.49206	1.28007	31.6126	7.09044e-05	0.00149977
Kctd12b	1.49991	3.59456	28.9117	7.11499e-05	0.00150044
Trappc13	0.663578	6.36261	28.8097	7.24584e-05	0.00152019
Atp13a1	1.05516	7.03164	28.8226	7.32594e-05	0.00152638
Slc27a4	0.969281	5.15884	28.7445	7.33094e-05	0.00152638
Dynll1	1.33716	6.03709	30.1932	7.37129e-05	0.0015313
Slc25a22	0.757225	5.51421	28.6376	7.47292e-05	0.00154439
Ints1	0.851515	4.6388	28.6274	7.48657e-05	0.00154558
Krtap16-1	2.15357	0.26745	28.5239	7.62726e-05	0.00156676
Cc2d2a	1.22122	4.41123	28.5222	7.62959e-05	0.00156676
Rnf26	0.956995	4.01742	28.488	7.67678e-05	0.00157408
Atl1	1.39723	3.29663	28.4865	7.67878e-05	0.00157408
Cnst	0.721948	5.57811	28.4725	7.69817e-05	0.00157529
Tubb4b	0.972313	7.29044	28.437	7.74766e-05	0.00158401
Slc6a17	1.59971	4.43567	29.8562	7.79431e-05	0.00159137
Ufsp2	0.899692	7.0261	28.3917	7.81125e-05	0.00159137
Scd2	1.65475	7.55644	31.5357	7.81237e-05	0.00159137
Tmem215	1.20062	7.29435	29.1441	7.86592e-05	0.00159695
Ap5b1	1.16881	3.3246	28.2875	7.95994e-05	0.0016118
Tubb4a	1.91467	2.68363	28.317	7.96676e-05	0.0016118
Tmtc3	0.953787	6.27293	28.268	7.98808e-05	0.0016147
Vamp2	0.593321	7.06457	28.1951	8.09442e-05	0.0016326
Fam20c	0.756318	7.57762	28.1929	8.09769e-05	0.0016326
Kynu	2.70557	-0.683568	28.1828	8.11256e-05	0.00163282
Psen2	0.742775	5.16829	28.1482	8.16368e-05	0.00163963
Pdzrn4	2.5932	-0.788672	28.0633	8.29063e-05	0.00166141
Tcp11l1	0.733236	4.08909	27.9995	8.38767e-05	0.00167508
Spcs1	1.26227	8.36049	28.9918	8.41134e-05	0.00167774
Bcar1	0.72012	5.96108	27.9814	8.41539e-05	0.00167774
Rbp3	7.87433	0.64073	32.0164	8.44674e-05	0.0016811
Wdr90	2.47342	5.69597	34.0964	8.45681e-05	0.00168167
Zfp941	0.911184	3.55184	27.8517	8.61715e-05	0.00170762
C1galt1c1	1.10268	6.19491	28.2017	8.62403e-05	0.00170762
Tstd3	0.832084	3.57718	27.6964	8.86615e-05	0.0017496
Gm10131	1.30142	1.57366	27.6723	8.90537e-05	0.00175436
Farp2	1.12368	4.16205	27.6523	8.93828e-05	0.00175782
Csn3	4.89547	3.60696	34.79	9.16387e-05	0.00179464
Gal3st1	1.28355	2.40235	27.466	9.25056e-05	0.00180553
Lyn	1.1848	2.66362	27.4492	9.27928e-05	0.0018081
Ggt7	1.15096	4.26238	27.427	9.31737e-05	0.00181248
Sec31a	0.595288	8.78833	27.4143	9.33931e-05	0.00181523
Gm31227	3.28425	-2.05726	27.3758	9.40609e-05	0.00181722
Slc7a4	0.689634	6.11868	27.3758	9.4061e-05	0.00181722
Nuak2	1.3364	3.50176	27.3744	9.40855e-05	0.00181722
Acad11	0.822554	5.82971	27.3662	9.42278e-05	0.00181722
Pde4dip	0.653576	7.50738	27.3657	9.42366e-05	0.00181722
Gpsm1	0.931348	6.7288	27.3643	9.4261e-05	0.00181722
Tpst2	0.673553	6.15247	27.3453	9.45933e-05	0.0018203
Zfp516	0.798589	5.61428	27.3192	9.50523e-05	0.00182761
Hsd3b7	1.64212	5.65387	30.1395	9.53915e-05	0.00183184
Gm15706	1.19374	3.2934	27.2978	9.54294e-05	0.00183184
Arl5c	2.15637	-0.0948881	27.2535	9.62175e-05	0.00184332
Inpp5f	1.18362	6.3676	28.0073	9.64248e-05	0.00184332
Map1a	3.3513	-0.591291	27.222	9.67832e-05	0.00184412
Spag1	1.26348	2.96063	27.2127	9.69507e-05	0.00184579
Gucy2c	3.42354	6.50235	35.6352	9.742e-05	0.00184789
5330439B14Rik	4.62535	1.83251	30.956	9.85306e-05	0.00186518
Pbxip1	0.616629	5.88144	27.0856	9.92713e-05	0.0018731
Dnajc10	0.772348	7.39154	27.0677	9.9603e-05	0.00187784
B3gnt3	0.764461	5.18377	27.0525	9.98854e-05	0.00187938
Slc35g2	1.04568	6.65386	27.1541	0.000100705	0.00188942
Sgk2	1.58454	4.3294	28.2672	0.00010209	0.00190925
Abcc9	2.77874	0.227452	26.9309	0.000102183	0.00190944
Clec12b	3.21566	1.0065	27.6338	0.000102593	0.00191403
Flnb	0.855511	7.58807	26.8452	0.000103836	0.00193567
Rusf1	0.851375	5.62819	26.7818	0.00010508	0.0019488
Adk	0.604503	6.41312	26.7794	0.000105128	0.0019488
Gm34225	6.02565	0.0566297	29.3282	0.000105354	0.00195145
Kcnk1	0.930891	5.64625	26.7491	0.000105727	0.00195523
Sugp1	0.650745	5.99636	26.6672	0.00010737	0.00197135
Pmp22	2.39076	1.8473	26.7346	0.000107447	0.00197135
Zmpste24	0.684053	6.74695	26.6508	0.000107703	0.00197143
Mfap3l	1.57793	2.14286	26.6295	0.000108136	0.00197619
Slc16a10	0.814056	6.06197	26.5765	0.000109223	0.00199137
Zfp87	0.8081	4.40541	26.5447	0.00010988	0.00200021
Zbed6	1.13359	2.12799	26.5194	0.000110407	0.00200666
Plut	1.31673	4.85095	27.1235	0.000114456	0.00206092
Fam171a1	1.00977	4.76588	26.3183	0.000114698	0.00206368
Nr4a2	4.36026	3.54463	32.5391	0.00011533	0.00207209
Fam187b	0.735309	4.64892	26.2887	0.000115344	0.00207209
Acly	0.950156	11.2809	26.2592	0.000115993	0.00208112
Rwdd2b	1.29713	2.30667	26.2177	0.000116915	0.00209385
Ccdc162	1.25246	3.4414	26.1902	0.000117529	0.0021016
Pgd	0.981504	5.38041	26.1243	0.000119015	0.00212265
Dclk1	4.41972	3.28526	32.0423	0.000119019	0.00212265
B3galt2	1.21706	2.83489	26.1219	0.000119071	0.00212265
Gm16315	2.89422	1.81557	27.2763	0.000119536	0.00212767
Bicd1	0.822068	5.6028	26.0864	0.000119881	0.00213054
Sall1	1.65314	1.24349	26.056	0.000120581	0.00214135
Pik3r1	0.984108	5.70523	26.03	0.000121182	0.00215037
Gm4791	1.81962	3.10842	26.3491	0.000121331	0.00215138
Srprb	0.902986	7.59428	25.8812	0.000124689	0.00219585
Akap6	3.31712	2.69042	28.9506	0.000124821	0.0021965
Itm2c	1.00756	8.55642	25.8649	0.000126581	0.00221135
Prpf31	0.837698	5.02409	25.7854	0.000127009	0.00221323
3222401L13Rik	1.09518	2.21208	25.7538	0.000127784	0.0022234
Gm14327	1.19437	2.10334	25.733	0.000128299	0.00222902
Ampd2	0.829094	7.73069	25.6811	0.000129591	0.00224371
Snx15	0.697594	5.06298	25.6775	0.000129681	0.00224371
Gm41177	1.48459	1.5585	25.6746	0.000129754	0.00224371
Cfap74	1.28546	2.87856	25.616	0.000131231	0.00226473
Slc25a29	0.76907	5.22619	25.6004	0.000131627	0.00226989
Pak5	2.19205	-0.227051	25.5785	0.000132188	0.00227619
Gm7967	1.81346	1.6258	25.5696	0.000132416	0.00227841
2200002J24Rik	1.8746	0.79989	25.5346	0.000133318	0.00229054
Elovl2	0.714516	4.96373	25.4579	0.000135316	0.00231248
Stk26	1.30576	5.43352	26.6685	0.000136187	0.00231953
Gm14471	4.69558	0.138759	27.1831	0.000136553	0.0023204
Mapk10	0.98807	5.74063	25.3613	0.000137971	0.00234108
Pdk3	0.66552	4.95527	25.3158	0.00013911	0.00235188
Tmem88b	2.06094	0.318116	25.3157	0.000139114	0.00235188
Emilin1	1.62418	7.25708	28.1349	0.000140078	0.00236474
Mir99ahg	1.40397	3.18354	25.2525	0.000140839	0.00237495
Gnaz	0.837188	5.95951	25.2508	0.000140887	0.00237495
Slc38a4	0.734162	8.08357	25.1979	0.000142349	0.00239134
Rimbp2	0.981289	4.5768	25.197	0.000142374	0.00239134
Apold1	1.32005	2.69245	25.1391	0.000143996	0.00240741
Abcg2	1.42994	3.30693	25.0694	0.000145978	0.00243604
Dhrs1	0.728807	5.01418	25.0372	0.000146903	0.00244796
Sgcz	3.55222	-0.459872	25.0563	0.000148053	0.00246289
Nbas	0.682161	6.74807	24.9953	0.000148117	0.00246289
Rapgef5	2.44647	3.36501	27.5117	0.000148538	0.00246637
Syt13	0.662491	10.1403	24.9631	0.000149058	0.00246987
9930021J03Rik	0.85545	4.60385	24.9532	0.00014935	0.00247103
Rnf215	0.856726	4.58749	24.9185	0.000150372	0.00248617
Pemt	2.26788	3.86046	27.7761	0.000150952	0.0024922
Cxxc5	0.688969	5.23666	24.8925	0.000151147	0.00249366
Fitm2	0.585468	6.55575	24.8713	0.000151779	0.00250053
Fkbp14	1.56698	2.92532	24.8639	0.000152001	0.00250065
Slc66a2	0.770719	5.51531	24.8423	0.000152649	0.00250557
Erlec1	1.51632	5.31094	26.9057	0.000152731	0.00250557
Tepsin	0.809204	3.70158	24.8155	0.00015346	0.00251261
Isg20	0.853709	6.99472	24.8048	0.000153786	0.00251403
Dagla	0.645761	4.37635	24.8047	0.000153788	0.00251403
Slc36a4	0.686917	5.52972	24.7766	0.000154643	0.00252446
Cartpt	2.20631	-0.147055	24.7581	0.000155212	0.00253019
Glt8d1	0.982222	5.86036	24.7845	0.000156177	0.00253931
Atf6b	0.808123	5.39328	24.7257	0.000156208	0.00253931
Tnfrsf9	2.3261	3.32593	26.9019	0.000156712	0.00254458
H2ac6	1.56305	2.16907	24.6917	0.000157266	0.00255115
Nek6	1.27906	3.51545	24.6805	0.000157615	0.00255255
Gbe1	0.930161	5.21845	24.6604	0.000158244	0.00255988
Rhox3a2	2.84173	0.175475	24.5751	0.000160947	0.00260179
Chil6	2.10425	1.79613	24.5714	0.000161065	0.00260188
Pde11a	3.63761	-1.1583	24.5373	0.000162161	0.00261361
Cstf3	0.893851	4.55921	24.5348	0.00016224	0.00261361
Zfp965	1.17551	1.87353	24.5121	0.000162977	0.00261822
Gm15518	2.16001	-0.45489	24.4677	0.000164424	0.002636
Plekhh2	0.821786	3.93425	24.4263	0.000165786	0.00265235
Elk3	1.29245	2.46843	24.4202	0.000165988	0.00265253
Erp44	0.935193	8.06112	24.4068	0.000166433	0.00265539
Trmt61b	0.90705	4.02191	24.3695	0.000167678	0.00267341
Mxd4	0.892802	5.29765	24.3635	0.00016788	0.00267419
Serpina3c	4.89131	-1.04356	30.1905	0.00016798	0.00267419
Ndufc2	0.836908	6.82638	24.3547	0.000168175	0.00267419
Asb11	2.30093	2.76033	25.5997	0.0001683	0.00267419
Ctnnal1	1.56496	6.16752	26.8924	0.000168302	0.00267419
Efhc2	0.975385	3.07831	24.3393	0.000168693	0.00267556
Pcdhb14	0.966885	2.42984	24.3381	0.000168733	0.00267556
Tmem218	0.726304	5.45753	24.3245	0.000169193	0.00268102
Zdhhc24	0.969892	4.78855	24.2824	0.000170627	0.00269479
Fkbp11	2.85288	6.86722	30.581	0.000170642	0.00269479
Gm21982	1.94878	0.0213742	24.2773	0.000170801	0.00269547
Dnajc12	0.928379	5.83496	24.2716	0.000170995	0.00269671
E330011M16Rik	3.60166	-0.806183	24.2479	0.00017181	0.0027059
Inha	1.34931	3.66937	24.2303	0.000172417	0.00271361
Grip1	1.08712	3.93874	24.2143	0.000172972	0.00271798
Sh3bgr	1.76082	1.43004	24.2122	0.000173045	0.00271798
Gm42429	2.82329	4.14614	28.9241	0.00017347	0.00272245
Pxylp1	1.48153	4.24631	25.1497	0.000173634	0.00272245
Ehd3	0.668834	3.99026	24.1788	0.000174209	0.00272705
Fyco1	0.64351	5.40957	24.1704	0.000174502	0.0027298
Copz2	1.09537	6.10905	24.7092	0.00017477	0.00273031
Tbc1d1	0.629215	6.29169	24.1594	0.000174889	0.00273033
Nucb2	1.12863	8.7806	24.719	0.00017554	0.00273866
Tmem214	1.16675	7.60549	24.9748	0.000175783	0.00274062
Camta2	0.830945	5.13875	24.1171	0.000176385	0.00274815
Maged2	1.13938	7.02731	24.8821	0.000177155	0.00275831
Ift20	0.969952	6.41615	24.144	0.000178132	0.00277166
Pdcl	0.712851	5.40885	24.0317	0.000179443	0.0027885
Hsbp1l1	1.24916	3.03079	24.0314	0.000179454	0.0027885
Macf1	0.701929	5.11528	23.9593	0.000182087	0.00282022
Slc31a1	1.13653	6.71669	24.7505	0.000182103	0.00282022
Slc17a9	2.94584	5.62248	30.0381	0.000183907	0.00284249
Rsad2	1.25632	2.46325	23.8893	0.000184679	0.00285252
Vkorc1	0.844216	7.68558	23.8463	0.000186297	0.0028719
Dera	0.629606	4.13671	23.8343	0.00018675	0.00287287
Ssr4	1.19203	9.15072	24.6299	0.000187218	0.00287353
Rps4l	0.657665	5.58779	23.7981	0.000188126	0.00288467
Actn3	2.47458	-0.370332	23.7946	0.000188259	0.00288482
Gm38070	2.03108	6.61026	28.0568	0.000189085	0.00289557
Gm45606	1.14003	3.49645	23.7464	0.000190113	0.00290939
Pcyt1b	1.48849	3.63589	24.042	0.000190457	0.00291274
Aicda	3.2406	-1.23795	23.6907	0.000192278	0.00293057
Celsr2	1.318	2.10833	23.6881	0.000192379	0.00293057
Sez6l2	1.64779	5.97259	26.4853	0.00019296	0.00293582
Gm49937	1.60073	0.84288	23.6728	0.000192977	0.00293582
Srebf1	1.14419	6.38183	24.4667	0.000193182	0.00293703
Slc38a6	0.896283	4.58018	23.6462	0.000194027	0.00294258
Mfsd2a	3.08317	1.14765	24.4943	0.000194992	0.00294901
Syngr3	1.20337	2.31909	23.6164	0.000195208	0.00294901
Rnf112	2.22296	1.02436	23.6103	0.000195451	0.00295029
Tmem208	1.00995	6.16304	23.8349	0.000196131	0.00295672
Mafa	2.05146	3.14275	24.7633	0.00019709	0.00296543
Fndc3b	0.849281	6.32152	23.5694	0.000197091	0.00296543
Arc	2.46506	3.40374	26.0456	0.000198885	0.0029881
Stk36	1.17698	2.50008	23.4908	0.000200283	0.00300372
Plat	3.26037	2.93058	26.7882	0.000200792	0.00300871
Tmem167	0.769533	7.24312	23.4764	0.000200874	0.00300871
ENSMUSG00000080812	3.05994	0.455368	23.5486	0.000201629	0.00301807
Elovl1	0.697609	5.51319	23.4467	0.000202097	0.00302118
Acer2	1.22274	1.79987	23.4301	0.000202785	0.00302953
Gm44541	1.39745	0.791079	23.4114	0.000203568	0.00303578
Tspan31	0.645962	7.10987	23.3836	0.00020473	0.00304151
Ccdc30	1.08091	3.81999	23.3828	0.000204765	0.00304151
Cfap43	3.43492	-0.921055	23.3737	0.000205147	0.00304382
H2bc8	1.22232	2.7705	23.3239	0.000207255	0.00306285
Ift57	1.08907	6.97855	23.9211	0.000207702	0.00306365
Cog6	0.787673	7.83389	23.3134	0.000207705	0.00306365
Fbxo16	0.93048	3.56461	23.2774	0.000209249	0.00308447
Dhrs7	0.792282	6.99195	23.2522	0.000210335	0.00309458
Gm20208	1.11175	3.20339	23.236	0.000211038	0.00310101
Chpf2	1.29254	5.90724	24.6366	0.000211281	0.00310261
Cptp	0.954618	4.62098	23.2203	0.000211724	0.00310689
Carhsp1	0.668123	6.1103	23.1923	0.000212948	0.00311725
Pmvk	0.906342	4.68881	23.1827	0.000213372	0.00312148
Arhgef37	2.03553	2.787	23.8474	0.000215985	0.0031498
Fry	0.630101	4.4729	23.1139	0.000216425	0.00315424
Hrob	3.56483	-0.962981	23.0754	0.000218155	0.00317349
Srrm4	2.03258	1.13672	23.0617	0.000218774	0.00317966
Platr26	3.77771	-0.0620278	23.7994	0.000218948	0.00317966
Ube2n	0.61493	6.46691	23.0483	0.000219382	0.00318192
Ankrd35	2.57952	1.00987	23.1451	0.000219671	0.00318358
Fasn	1.19837	6.34114	24.165	0.000219827	0.00318386
Psmd1	0.639236	7.54119	23.0003	0.000221577	0.00319494
Rab4b	0.73602	5.11854	22.999	0.000221636	0.00319494
Pdia5	0.751195	6.05344	22.9945	0.000221839	0.00319494
Ksr2	0.978108	2.62574	22.9768	0.000222658	0.00320045
Cgn	0.795333	5.01053	22.9745	0.000222762	0.00320045
Gla	1.17702	4.04611	22.9667	0.000223125	0.00320369
Nbr1	0.603771	7.72615	22.9332	0.000224681	0.00322204
Sdc3	2.14126	2.85439	24.0232	0.000225879	0.00323722
Sec13	0.772993	7.78216	22.8704	0.000227637	0.0032564
Cog7	0.60782	6.75515	22.8636	0.000227956	0.00325896
Inhba	3.31527	2.41304	25.321	0.000228933	0.00327091
Kdm2b	1.31699	6.73222	24.4794	0.000229936	0.00327719
Fetub	2.06085	-0.766252	22.8169	0.000230185	0.00327872
Twsg1	0.890053	9.18206	22.7767	0.000232126	0.00330232
Hbegf	1.75148	2.74095	22.8712	0.000232442	0.0033048
Nap1l2	0.871707	3.93745	22.7463	0.0002336	0.00331315
Srebf2	0.665336	6.54553	22.7054	0.000235608	0.00333553
Gm27167	2.72997	0.332046	22.6977	0.000236123	0.00334079
Tbc1d22b	0.739342	5.10043	22.683	0.000236711	0.00334504
Dgkg	0.974893	5.29962	22.6983	0.000238426	0.00336518
Slc35e1	1.44522	4.10768	23.397	0.000238704	0.00336657
Slc39a9	0.612854	6.80765	22.6408	0.000238814	0.00336657
Gm16044	3.3509	-1.55444	22.6311	0.000239298	0.00337135
C2cd2l	0.963206	5.69101	22.6819	0.000239459	0.00337158
Tmem184c	0.729277	6.6874	22.6167	0.000240022	0.00337746
Tsku	2.39332	0.537166	22.6118	0.00024027	0.00337889
Eml1	0.988052	4.95999	22.6016	0.000240784	0.00338353
Rtl8a	0.92121	3.97608	22.5994	0.000240894	0.00338353
Prrt3	1.55784	1.64491	22.5924	0.000241247	0.00338444
Mlec	0.897177	8.50714	22.5785	0.000241952	0.00339182
Manf	1.0036	8.46265	22.7995	0.000242116	0.00339182
Spcs2	0.697795	9.19982	22.5721	0.000242276	0.00339182
Gm29187	7.36023	-2.77403	24.5561	0.000243202	0.00339956
1700025K04Rik	3.32448	-0.958788	22.5428	0.000243772	0.00340549
Pycr2	0.794809	7.71455	22.5172	0.000245085	0.00341878
Txn1	0.721821	6.22834	22.484	0.000246801	0.00343659
C820005J03Rik	2.90409	-0.375617	22.4801	0.000247006	0.00343659
Slc26a2	1.8038	5.03242	25.2569	0.00024711	0.00343659
Kmt2d	0.938191	4.23904	22.4593	0.000248092	0.00344411
Gem	1.47712	3.23173	22.5012	0.000248463	0.00344411
Fam214b	0.753002	3.84341	22.4364	0.000249288	0.00345348
Ccdc160	1.32794	2.26372	22.4183	0.000250241	0.00346363
Slc35f1	1.0816	2.71173	22.4083	0.000250768	0.00346454
Ids	1.04475	8.47657	22.8145	0.000250773	0.00346454
Zfp52	1.00723	3.43769	22.401	0.000251156	0.00346491
Traf3	0.68819	4.7566	22.3896	0.000251757	0.00347115
Foxn1	2.78849	0.890804	22.7604	0.000252709	0.00347863
Scmh1	0.656058	4.48555	22.3372	0.000254562	0.00349943
Sertad3	0.865084	3.13491	22.3217	0.000255395	0.00350467
Adamts17	2.22544	1.53197	22.3353	0.000255902	0.00350594
4921531C22Rik	1.2575	2.2089	22.2918	0.000257013	0.0035165
Dffb	0.92619	3.73999	22.272	0.000258094	0.00352714
Abcb8	0.698715	5.08961	22.2488	0.000259362	0.00353717
Hnrnph2	0.615437	6.59992	22.2443	0.000259612	0.00353748
Fads2	3.29255	3.44971	26.2773	0.000261213	0.00355666
Golga1	0.589137	5.66571	22.2038	0.00026185	0.00355833
Tmem63a	0.77503	6.03453	22.2027	0.000261907	0.00355833
G6pdx	0.682215	5.92841	22.1954	0.000262313	0.00356175
Mdm1	0.705867	6.20183	22.1624	0.000264157	0.00357936
Vkorc1l1	0.816027	5.11144	22.1443	0.000265177	0.00358807
Skiv2l	0.660954	6.3965	22.1237	0.000266341	0.00359962
Zfp667	0.667109	4.90065	22.1104	0.000267095	0.00360563
Ndufa1	1.495	7.95418	24.2361	0.00026828	0.00361952
Copb2	0.736181	8.77965	22.0513	0.00027047	0.00364273
Atf7ip	0.661711	4.94942	22.0437	0.000270908	0.00364651
Fam110a	0.953855	3.94192	22.0059	0.000273099	0.00366751
Yipf2	0.815697	7.35325	21.9882	0.000274132	0.00367926
Gm43808	1.43783	1.51676	21.9804	0.00027459	0.00368256
Map3k15	0.905535	4.9179	21.9786	0.000274695	0.00368256
Slc35a2	1.35621	4.80789	23.0995	0.000276731	0.00370443
Vav3	3.99369	0.143658	23.0303	0.000276805	0.00370443
Cd44	1.10831	5.36254	22.4024	0.000278617	0.00372416
Ccnd1	1.68194	5.03361	24.2505	0.000278759	0.00372416
Nlrc4	2.13684	0.195698	21.9049	0.000279053	0.00372442
Itgad	2.46306	-0.0713588	21.9041	0.000279099	0.00372442
Unc79	0.865515	3.8025	21.8932	0.000279751	0.00372941
Fosl2	1.59022	1.6888	21.8755	0.000280816	0.00374089
Plekhg6	1.14974	3.82304	21.8173	0.000284338	0.00376622
Cyb5b	0.65094	8.40479	21.8118	0.000284672	0.00376849
Armc10	0.796671	6.09586	21.8085	0.000284874	0.00376903
Ckb	1.84453	7.24114	25.2281	0.000286215	0.00378247
Frem2	3.17777	2.90376	24.6313	0.000287403	0.00379358
Plec	0.861362	3.97113	21.7466	0.000288681	0.0038064
Ost4	0.655635	7.12134	21.7238	0.000290104	0.00381465
Tm9sf1	0.813228	6.98404	21.7215	0.000290245	0.00381465
Gadd45g	1.22216	5.48566	22.7528	0.00029062	0.00381466
Pfkfb3	1.77698	3.14064	22.2241	0.000291347	0.00381997
Crygs	5.73763	0.122063	24.017	0.000291994	0.00381997
Haus5	1.04104	3.93869	21.6655	0.000293763	0.00383234
Meis3	0.763791	5.56983	21.6652	0.000293781	0.00383234
Gm47939	1.44037	0.734555	21.659	0.000294176	0.00383319
Pdgfrl	0.994792	3.15584	21.6464	0.00029497	0.00383695
Ffar2	1.31954	4.90976	22.7151	0.000295682	0.00383695
Bag2	0.635498	5.49846	21.6079	0.000297433	0.00385618
Gm10619	2.52036	-1.36065	21.5747	0.000299571	0.00387199
Pdcd4	0.784346	6.74328	21.5576	0.000300678	0.00388093
Igsf5	1.33003	4.58509	22.4715	0.000302058	0.00389442
Anks1	0.65416	4.56644	21.5129	0.000303593	0.00390771
Sh2d5	1.91987	2.90932	22.1607	0.000305534	0.00392834
Cdk15	2.24265	0.423647	21.4752	0.000306082	0.00393321
Loxl2	2.21955	4.00826	24.2128	0.000307754	0.00395033
Ptgr1	1.50335	0.899669	21.4335	0.00030886	0.00396234
H2ac13	2.24588	-0.965338	21.4128	0.000310248	0.00396815
Lmo7	0.847487	6.14358	21.3273	0.000316058	0.00402801
Aldob	4.61457	2.34721	25.1807	0.000318446	0.00404787
Slc26a3	2.30913	0.869873	21.2896	0.000318662	0.00404787
Scfd2	0.817252	5.15761	21.256	0.000321001	0.00406271
Sgk1	1.09594	4.39029	21.2991	0.000321108	0.00406271
Dapp1	1.10249	4.44666	21.2831	0.000325398	0.00410206
Necab2	2.59394	3.62751	24.0256	0.000327656	0.00412829
Adgrl3	1.449	2.48519	21.1538	0.000328239	0.00413116
4732496C06Rik	1.04453	2.39232	21.1446	0.000328902	0.00413282
Etnk1	0.786951	5.11076	21.1396	0.00032926	0.00413282
Pcdhb20	0.825114	2.729	21.07	0.000334315	0.00418497
Ttc39b	0.645947	6.12659	21.0577	0.000335217	0.0041895
Sptbn2	0.952034	5.02682	21.048	0.00033593	0.00419615
Preb	0.595887	7.49211	21.0135	0.000338478	0.00422253
Nkx6-1	1.01121	4.61395	21.0006	0.000339963	0.00423742
Eef1akmt1	0.630893	4.24167	20.9891	0.000340298	0.00423932
Gm5547	2.82336	-0.904089	20.9782	0.00034111	0.00424716
Pkm	0.633574	10.2764	20.9723	0.000341551	0.00424921
Gm43197	1.36075	0.109073	20.9687	0.000341823	0.00424921
Gm15972	1.35229	0.776514	20.9491	0.000343298	0.00426077
Dnajb11	0.878544	7.97572	20.949	0.000343303	0.00426077
Kcnk16	1.22967	7.47774	22.1865	0.000344111	0.00426852
Abr	0.882017	6.39386	20.9693	0.000345059	0.00427799
1810055G02Rik	0.918473	3.39672	20.9026	0.000346825	0.00429074
Kdelr2	0.764957	7.61072	20.8917	0.000347664	0.00429741
Vipr1	1.97009	4.65724	23.7426	0.000347734	0.00429741
Upf3b	0.629312	5.39884	20.8189	0.000353283	0.00434519
Gm32063	1.77665	0.370688	20.8041	0.000354437	0.00435478
Dvl3	0.807793	5.00401	20.7981	0.000354907	0.00435579
Gm45322	1.30702	1.51251	20.7927	0.000355335	0.00435579
Prss8	1.19278	2.52734	20.7921	0.000355377	0.00435579
Sema3c	2.44394	2.73652	22.2836	0.000355736	0.00435579
Klhl31	1.55834	0.585861	20.7832	0.000356076	0.00435649
Mindy1	0.615238	5.17793	20.6743	0.000364764	0.00444641
Dip2b	0.922135	4.68021	20.6034	0.000370547	0.00450274
Gm12524	1.7052	-0.465532	20.5489	0.000375056	0.00453884
Id3	0.888893	5.9537	20.5867	0.00037542	0.00454059
Pitpnm1	1.1437	6.12461	21.4564	0.000377836	0.00456506
Plaur	3.12515	0.275968	20.9112	0.000378798	0.00457431
Elf1	0.74558	4.72107	20.495	0.000379586	0.00458145
Rab3a	0.626971	7.0034	20.4816	0.000380722	0.00459277
Zfp658	1.0906	2.26133	20.469	0.000381795	0.00460094
Uba1	0.623396	8.28438	20.4589	0.000382655	0.00460892
Ccdc157	0.752006	3.66459	20.4456	0.000383791	0.0046178
Edem3	0.633033	6.55869	20.4117	0.000386708	0.00464809
Odad4	1.50861	1.39257	20.4031	0.000387446	0.00464977
Serpina3d-ps	6.72963	-2.29499	22.083	0.000387647	0.00464977
Cd59a	0.675445	5.2679	20.3566	0.000391496	0.00468384
Dner	0.760486	4.83061	20.3478	0.000392265	0.00468823
Exph5	0.781333	5.00571	20.296	0.00039684	0.00472105
Arfip2	0.770465	6.74538	20.2916	0.000397232	0.00472331
ENSMUSG00002075372	6.28004	-2.59847	20.288	0.000397552	0.0047247
Unc13b	0.759876	5.43043	20.2476	0.000401175	0.00475801
Srxn1	0.859007	7.64825	20.245	0.000401609	0.00476021
Rangap1	0.864285	6.94464	20.2666	0.000403158	0.00476952
Csf2rb	2.0508	3.31425	21.6633	0.000404053	0.00477752
Rsph9	1.26948	5.15181	21.2998	0.000404736	0.00478317
Gcnt2	0.626538	6.33847	20.1947	0.00040597	0.00479287
Fam166a	1.64463	0.495293	20.1815	0.000407178	0.0048047
Gm48562	1.20844	1.24692	20.1596	0.000409184	0.00482282
Tmem179	1.48592	3.01459	20.1987	0.000409336	0.00482282
Sytl5	0.803479	3.8331	20.148	0.000410258	0.00483123
Sbk1	1.41104	1.74187	20.1373	0.000411246	0.00483647
Pabpc1l	1.53311	0.266908	20.0936	0.000415309	0.0048759
Mgat2	0.938486	6.74753	20.3302	0.000417296	0.00489675
Nostrin	1.67986	2.93045	20.3866	0.000419634	0.00491674
Ints7	0.672711	4.74247	20.0228	0.000422001	0.0049395
Tbc1d8b	1.15357	3.90687	20.0172	0.000422754	0.00494582
Ttc39c	1.77723	2.41151	20.0803	0.000424696	0.00496191
Copg1	0.883036	9.06588	19.9826	0.000426066	0.00496628
Mospd3	0.984352	3.60242	19.9802	0.000426087	0.00496628
Jmjd8	0.657653	6.50098	19.9789	0.000426212	0.00496628
Gm34307	6.30191	-2.5204	28.2452	0.000426848	0.00496871
Pde8b	1.6829	1.73589	19.9696	0.000427109	0.00496925
Nceh1	0.824782	5.7686	19.9496	0.000429043	0.00498926
Klhl15	0.795774	3.95561	19.9473	0.000429267	0.00498937
Gm29562	0.848221	4.02907	19.9404	0.000429941	0.00499221
Crisp2	4.28457	-1.77833	19.9228	0.000431659	0.00500466
Iqgap1	0.693325	7.42579	19.9133	0.000432586	0.0050129
Gm26788	1.35999	1.49771	19.9093	0.000432982	0.005015
1700108N11Rik	2.77825	-1.03024	19.9043	0.000433477	0.00501823
Entpd4b	0.675892	6.05184	19.8696	0.000436895	0.00505276
Anks4b	0.731083	4.06535	19.8602	0.00043783	0.00505854
Perm1	1.7944	0.419098	19.8342	0.000440424	0.0050759
Tubb3	0.920555	4.18303	19.8287	0.000440979	0.00507726
Scfd1	0.661867	8.16037	19.8232	0.000441525	0.00508103
Gm33195	2.68641	-0.938713	19.7425	0.000449708	0.00516498
Gm43615	1.95318	-1.14542	19.7333	0.000450649	0.00516929
Ccdc88b	2.88885	0.513599	20.124	0.00045075	0.00516929
Pabpn1l	2.42234	-0.965595	19.7248	0.000451533	0.00517571
Spsb2	0.855253	3.85355	19.6934	0.000454777	0.00521033
Gm37140	1.43634	0.805243	19.6794	0.000456228	0.00522438
Asb1	0.642768	5.11492	19.6768	0.000456504	0.00522496
Ptrhd1	0.749733	3.68597	19.6566	0.000458609	0.00524389
Tmprss4	0.672885	5.69438	19.6347	0.000460915	0.00526059
Gabbr2	1.13875	3.70892	19.6268	0.000461749	0.00526168
Lrp10	0.73245	6.69609	19.6187	0.000462602	0.00526881
Pik3r4	0.59577	5.69844	19.5702	0.000467761	0.00531714
Tmem63b	0.707326	5.02464	19.5628	0.000468563	0.00532367
Gemin6	0.719188	5.02168	19.5355	0.000471494	0.00534912
Fam228b	1.47223	1.19105	19.5227	0.000472887	0.00536148
Gm42716	1.50043	0.529574	19.504	0.000474924	0.00537243
Ostc	0.695257	8.51714	19.474	0.000478198	0.00539665
Usp35	1.21315	2.48187	19.4548	0.000480315	0.00541222
Smpd3	1.13005	4.92569	19.989	0.000480711	0.00541406
Slc2a5	1.22078	8.10829	20.6399	0.000482324	0.00542959
Tafa4	4.62843	-0.586188	20.3128	0.000482958	0.00543147
Pcyox1	0.648255	7.10189	19.4252	0.000483595	0.00543417
Slc35a4	0.589839	6.85841	19.4246	0.000483666	0.00543417
Aopep	0.672365	6.82048	19.4213	0.000484032	0.00543475
Fgl2	1.48467	4.82542	20.9615	0.000487608	0.00546262
Tsc22d1	1.22156	7.39348	20.572	0.000494443	0.00553119
Hbb-bs	3.87772	0.216195	20.1488	0.000496	0.00554502
Vmn1r227	2.28959	-1.03862	19.314	0.000496156	0.00554502
Mllt11	0.73145	4.49999	19.3109	0.000496507	0.00554627
Abracl	0.774476	5.42739	19.3073	0.00049692	0.00554823
Scp2	0.631151	7.67659	19.2748	0.000500668	0.00557935
4930422I22Rik	2.6711	-1.24084	19.2714	0.000501062	0.0055808
Olfm4	1.11961	4.06671	19.3009	0.00050318	0.0055993
Mtf1	0.87352	4.78507	19.2378	0.000504972	0.00561655
Kdm5c	0.689399	5.4832	19.1941	0.000510097	0.00565191
Ppp1r42	1.49673	1.53146	19.182	0.000511533	0.00565867
Apob	4.08996	2.73807	22.5358	0.000511588	0.00565867
Gm12500	1.45308	2.54153	19.1783	0.00051197	0.00565918
Syna	4.18298	-1.33788	19.38	0.000512693	0.00566448
Nacad	2.51665	-0.516201	19.1599	0.000514167	0.00567328
Mir344i	3.23527	-1.65807	19.1529	0.000515003	0.00567382
Rapgef1	1.09569	2.67556	19.1362	0.000516994	0.00569197
9530077C05Rik	0.827157	3.6732	19.1204	0.000518901	0.00570595
Rfx2	0.734809	4.01495	19.1039	0.000520891	0.005712
Igsf11	1.39516	1.82191	19.1033	0.000520967	0.005712
Tmem258	0.704942	7.03001	19.0981	0.000521598	0.00571398
D630045J12Rik	0.771082	2.9967	19.0939	0.000522106	0.00571685
Xrra1	1.69946	0.337607	19.0804	0.000523749	0.00573214
Igsf1	0.878983	5.92677	19.138	0.000524584	0.00573656
B3gnt9	0.96719	3.60158	19.0539	0.000526977	0.00574415
Luzp2	2.19424	0.200497	19.0532	0.00052707	0.00574415
Gzmk	4.77856	-2.64389	19.0444	0.000528151	0.00574936
Gpr180	0.837604	6.49249	19.0764	0.000528767	0.00575012
Ube2m	1.10293	1.87226	19.0314	0.000529755	0.00575452
Tacc2	0.849096	4.98725	18.9652	0.000537991	0.00582415
B930018H19Rik	2.7542	-0.358429	18.9644	0.000538091	0.00582415
Ccpg1	0.664915	8.807	18.9618	0.000538419	0.00582415
5031425E22Rik	0.871908	4.33417	18.9508	0.000539796	0.00583014
Lman2	0.651341	8.94323	18.9503	0.000539862	0.00583014
Pate14	6.41199	0.737901	21.9887	0.000542408	0.00584271
Qpctl	0.831601	5.94199	18.9279	0.000542701	0.00584271
Myo1c	0.64919	5.89486	18.9272	0.000542788	0.00584271
Psma5	0.640407	6.93313	18.927	0.000542814	0.00584271
H2ac7	1.88916	-0.358019	18.88	0.000548813	0.00588715
Tmed5	0.720502	5.48518	18.8781	0.000549055	0.00588715
Pecr	0.748897	5.50932	18.8623	0.000551086	0.00590348
Macroh2a2	0.625581	5.14969	18.8426	0.000553633	0.00592257
Gm49395	2.20073	-0.336659	18.8401	0.000553959	0.00592333
Gm50145	1.47435	0.733815	18.8211	0.000556428	0.005947
Vsnl1	2.34631	0.247393	18.8084	0.000558091	0.00595656
Toe1	0.623197	4.10694	18.8055	0.000558465	0.00595782
Wfs1	0.638134	7.51035	18.7985	0.000559388	0.00595962
Gm43192	2.39653	-1.4025	18.7402	0.000567096	0.00601675
H3c15	1.85852	0.40716	18.6367	0.000581087	0.00613718
Actr1b	0.773494	7.71899	18.6276	0.000582337	0.0061448
Rab9b	1.15738	3.04062	18.6167	0.00058383	0.00615434
Jtb	0.609443	6.67188	18.6135	0.000584271	0.00615434
4930470G03Rik	2.30681	-1.18864	18.613	0.000584342	0.00615434
Gm44785	6.41526	-3.17903	20.0401	0.000585136	0.00615757
Chpf	0.929363	7.27655	18.8916	0.000586986	0.00616866
Sdk2	1.24957	4.75246	19.4137	0.000588642	0.00618327
Zfp687	0.832335	4.43962	18.5698	0.000590339	0.00619829
H4c17	1.69676	1.11727	18.5536	0.000592601	0.00621923
Nectin2	0.840073	3.92832	18.5084	0.000598971	0.00627193
Inava	0.904838	2.87858	18.5025	0.0005998	0.00627496
Btbd17	0.817901	4.07814	18.4981	0.000600435	0.00627863
Arhgap18	0.801747	3.30837	18.4912	0.000601412	0.00628334
Tspan7	0.777177	9.02926	18.4449	0.00060805	0.00634699
Amd1	0.597243	6.74857	18.4262	0.000610757	0.00636666
Lgals3bp	0.725867	8.99745	18.4215	0.000611437	0.0063709
Shld3	0.943447	2.40178	18.4095	0.000613186	0.00638295
Hsd17b12	0.843107	6.6903	18.4554	0.000615214	0.00639877
Trak2	0.736566	4.50939	18.3691	0.000619096	0.00643052
Rnls	1.11442	4.42995	18.6269	0.000623962	0.00646333
Ndufa4	0.798137	7.2881	18.3034	0.000628856	0.00649995
Gm41293	2.19242	0.393227	18.2997	0.000629413	0.00650111
Fam155a	1.08781	4.15451	18.3547	0.000631595	0.00651956
Tssc4	0.779552	7.65074	18.2591	0.000635533	0.00655148
Slx4	0.747104	3.60445	18.2509	0.000636786	0.00655644
Snhg18	1.44399	3.36276	18.5617	0.000637054	0.00655644
Fntb	0.73195	3.62726	18.2485	0.000637142	0.00655644
Arfgap1	0.630637	6.70411	18.2167	0.000642002	0.00659699
Ergic1	0.77906	8.05376	18.2153	0.000642217	0.00659699
Ano7	1.57995	1.46978	18.2063	0.000643597	0.00660533
Clic5	1.04241	2.6285	18.1991	0.000644711	0.0066101
4933421A08Rik	7.0365	-2.91822	19.56	0.000647084	0.00662793
Tmprss2	0.726786	5.27185	18.1828	0.000647225	0.00662793
Proc	2.23234	1.46067	18.3786	0.000649265	0.00663712
Parvaos	3.36618	-1.41129	18.1289	0.000655631	0.00668749
Olfr1238	1.43951	-0.0722056	18.1156	0.000657732	0.00670599
Rhox3b-ps	4.91711	-2.25011	18.0801	0.000663357	0.00674263
2210408F21Rik	1.10756	3.04975	18.0564	0.000667136	0.00677215
Srrt	1.39392	5.09278	19.4917	0.000667738	0.00677531
Notch4	2.90808	0.780787	18.52	0.000668314	0.00677819
B9d1	0.651442	4.63532	18.0386	0.00067	0.00679053
Vma21	0.76033	5.82771	18	0.000676242	0.00684368
Gm39041	1.89094	-0.880039	17.9854	0.000678622	0.00685714
Mydgf	0.645908	7.09348	17.9772	0.000679962	0.00685767
5033406O09Rik	2.21787	-0.40603	17.9757	0.000680218	0.00685767
Kif5c	0.651111	4.9706	17.9752	0.000680291	0.00685767
F13a1	3.64546	0.242081	18.7825	0.000680668	0.00685767
Rtkn2	1.40039	1.99129	17.9502	0.000684398	0.00688128
Msmo1	0.781214	7.2766	17.9032	0.000692212	0.00693551
Nup62	0.644241	5.28365	17.9026	0.0006923	0.00693551
1700042O10Rik	1.71261	-0.589805	17.8727	0.000697318	0.00696599
Ehd1	0.723651	4.63247	17.865	0.000698621	0.00697002
Apod	1.59904	0.364635	17.8629	0.000698968	0.00697049
Fam189b	0.968431	3.58409	17.8555	0.000700231	0.00698009
Adam32	1.69385	2.70607	18.127	0.000701247	0.00698722
Gm26850	1.81119	-0.430635	17.8386	0.000703089	0.00699321
E2f2	2.13093	2.31171	18.4904	0.00070362	0.00699321
Btbd8	0.661097	4.60275	17.8353	0.000703653	0.00699321
Prom1	1.0924	8.14658	18.5937	0.000710075	0.00704799
Foxl3	2.11193	-0.280025	17.782	0.000712797	0.00706834
Akap3	3.50078	-1.08922	17.8135	0.000713037	0.00706834
Bet1l	0.72185	5.96834	17.7557	0.000717358	0.00709907
Tent5a	3.26341	6.60561	22.2143	0.00072165	0.0071345
Vps45	0.619385	4.59533	17.7143	0.0007246	0.00715247
Kcnf1	1.51399	2.56989	17.7034	0.000726839	0.00716739
Csrnp1	1.22506	2.70756	17.7005	0.000727037	0.00716739
Morc1	4.58236	2.20682	20.6404	0.000729092	0.00718156
A930017M01Rik	1.34887	1.62111	17.6765	0.000731291	0.00719407
Gm19590	2.14569	0.355024	17.667	0.000732976	0.00720647
Ramp1	2.45027	3.35698	19.6937	0.000733481	0.00720647
Astn1	2.03667	0.490326	17.6535	0.000735397	0.00721966
Pld6	1.97636	-0.765273	17.6511	0.000735822	0.00721966
Gm48161	0.849268	4.90112	17.6505	0.000735927	0.00721966
Gm13613	1.81211	-0.400479	17.6439	0.000737116	0.00722691
2310040G07Rik	2.76117	-0.974561	17.6231	0.000740861	0.0072575
Lig4	0.83722	3.61365	17.6208	0.000741269	0.0072584
Dnah9	0.984725	3.19468	17.5955	0.000745849	0.00729407
Fbxo17	0.842665	3.15598	17.592	0.000746488	0.00729725
Cand2	0.687288	3.76943	17.5751	0.000749566	0.00731811
Crip1	1.17661	3.22849	17.5706	0.000750394	0.00732311
Neb	1.98734	3.84542	19.3895	0.000753538	0.00734687
Nomo1	0.868882	6.33183	17.7219	0.000754822	0.00734782
Oga	0.597311	5.80516	17.5282	0.000758207	0.00737768
Dmpk	1.09838	5.72006	18.2871	0.000760874	0.00739435
Elapor1	1.11145	8.18747	18.3635	0.000762312	0.00740523
Gm26782	0.984001	3.23008	17.5007	0.000763312	0.00741184
Prorsd1	0.681312	4.88545	17.4863	0.000766017	0.0074288
Sqle	0.786099	8.28192	17.4737	0.000768381	0.00744861
Slc30a7	1.16082	6.54302	18.5593	0.000770546	0.00746522
Med24	0.638146	5.26077	17.4595	0.000771057	0.00746522
Gm30531	0.991193	1.47897	17.4571	0.00077151	0.0074665
Slc35c1	0.71569	5.60053	17.4308	0.000776504	0.00749922
Gsdma	1.08526	6.26115	18.2441	0.000779302	0.00751999
Eci3	2.50235	0.791397	17.4136	0.000787368	0.00757267
Trpc4	2.26179	1.34065	17.6224	0.000789511	0.00758701
Rprml	2.82229	0.455118	17.6797	0.000791748	0.00760222
Gm6076	3.02682	-0.898215	17.3475	0.000792532	0.00760661
Kcnma1	0.623623	5.48781	17.3309	0.000795773	0.00762512
Zfp968-ps	1.01799	2.0443	17.3246	0.00079702	0.00763392
Sec61b	0.619949	8.07948	17.2857	0.00080468	0.00770094
Apobec1	1.08909	5.38054	17.9784	0.000805864	0.0077091
Ssr1	0.663613	8.82162	17.2718	0.000807447	0.00771177
Rian	1.02144	4.42645	17.3969	0.00080747	0.00771177
Tram1	0.65578	9.80384	17.2662	0.000808555	0.00771579
Per1	1.12428	2.66409	17.2603	0.000809731	0.00772114
Gm50240	0.634634	3.79149	17.249	0.000811985	0.00773582
Gm807	3.10353	-1.04923	17.2429	0.000813205	0.00774427
Mbl2	4.32272	-0.957806	17.6886	0.000816644	0.00776959
9630014M24Rik	2.04622	-1.35402	17.2247	0.000816866	0.00776959
Rab8a	0.602344	6.86938	17.2205	0.000817719	0.00777134
Sftpd	2.2993	5.68899	20.447	0.000820652	0.00779284
Scn3a	1.87964	3.78396	18.6471	0.000832794	0.00788559
Spata2l	0.743898	3.16236	17.1127	0.000839812	0.00793588
Myo15b	2.3981	4.50404	19.9271	0.00084134	0.00794387
Slc16a3	4.38021	1.36974	19.2298	0.000843043	0.00795671
Hapln1	4.29001	3.90674	21.1214	0.000843432	0.00795715
Rhobtb1	0.697934	5.94054	17.0862	0.000845345	0.00797197
Vil1	0.690785	5.62827	17.0705	0.000848654	0.00799993
Ubc	0.701415	11.5712	17.0682	0.00084913	0.00800111
Reps2	0.797288	4.54926	17.0538	0.000852178	0.00802338
Plppr2	0.695296	3.3802	17.0153	0.000860363	0.00808734
Lipk	4.90853	-2.55697	16.9426	0.000876063	0.00821499
Slco5a1	1.48204	0.975717	16.9398	0.000876668	0.00821735
Gmds	0.696701	6.52898	16.9164	0.000881795	0.00825209
Myh14	1.00853	4.56291	17.087	0.000884598	0.008275
Gm10845	1.40831	0.365444	16.9011	0.000885185	0.00827716
Tmem102	0.697185	3.5931	16.8914	0.00088732	0.00828712
Atrip	0.754909	4.63596	16.8893	0.000887774	0.00828803
Cc2d2b	1.39823	3.10532	17.003	0.00088944	0.00830025
Abca4	2.09948	1.28243	16.9484	0.000890345	0.00830203
H1f2	0.805886	7.8267	16.8919	0.000893878	0.00832495
Uba5	0.771286	7.61521	16.8577	0.000894829	0.00833047
Ffar1	1.38418	5.33414	18.2874	0.000900011	0.00837201
Prickle2	1.8565	0.0139834	16.8293	0.000901194	0.00837631
Mapk11	1.69179	-0.0667034	16.8213	0.000902992	0.00838632
Gm48045	1.80288	-0.0880518	16.7981	0.000908267	0.0084288
Rdh12	2.20063	0.443552	16.7903	0.000910023	0.00843813
Hap1	1.57545	7.75876	18.908	0.000914042	0.00845852
Adam11	2.38423	-0.00633137	16.7386	0.000921892	0.00851761
Muc1	3.06208	-1.64543	16.7123	0.000928004	0.00855707
Eny2	0.683498	5.83272	16.7022	0.000930366	0.00856866
Gm15816	4.28179	-2.01139	16.6857	0.000934225	0.00859927
Gm34574	2.54181	-0.00985861	16.7107	0.000935277	0.00860366
Adh7	3.02406	0.201436	17.0625	0.000942336	0.00864597
Scml4	0.735204	3.83015	16.6507	0.00094248	0.00864597
Zfp872	1.26672	1.15348	16.6421	0.000944529	0.00865429
Ebi3	1.22265	1.14884	16.6407	0.000944861	0.00865429
Rpn2	0.766875	10.1753	16.6375	0.000945621	0.00865429
Cope	0.690674	8.88522	16.599	0.000954842	0.00871199
Lgmn	0.716957	4.87988	16.5844	0.00095835	0.00873718
Eipr1	0.662588	4.56188	16.5841	0.000958436	0.00873718
Fam83c	2.03667	-0.203127	16.5637	0.000963383	0.00877195
Eml3	0.614618	4.89107	16.5492	0.000966918	0.00879725
Creld2	0.9444	8.0705	16.9492	0.000968119	0.00880384
4833418N02Rik	1.02387	1.51947	16.5425	0.000968543	0.00880384
B230216N24Rik	2.55296	1.82317	17.4068	0.000972156	0.00882763
Lama3	3.47834	0.46855	17.3888	0.00097325	0.00882823
Gm42031	1.63802	0.544534	16.5132	0.000975729	0.00884625
Coq10b	0.984738	5.09204	16.816	0.000981018	0.00886385
Lhfpl4	0.608493	5.50544	16.4893	0.000981644	0.00886385
Zfp488	1.51497	0.55692	16.4892	0.000981677	0.00886385
Taf2	0.664273	4.67829	16.4885	0.000981864	0.00886385
Gm37899	1.02164	3.2178	16.4788	0.000984278	0.00887875
B230369F24Rik	1.41302	1.10941	16.4619	0.000988474	0.00890278
Prrc1	0.585383	7.02168	16.4314	0.00099616	0.0089582
Plcz1	4.00375	-1.93676	16.4306	0.000996354	0.0089582
Fkbp2	0.874585	7.57361	16.6616	0.000998694	0.00896011
Zdhhc22	2.42522	3.73389	18.7358	0.00100542	0.00901006
Zdhhc8	0.973046	2.86673	16.3871	0.00100741	0.0090107
Atp1a1	0.735384	7.89074	16.3771	0.00100998	0.00902482
C1rl	1.56762	1.17312	16.3728	0.00101106	0.00902676
H13	0.845324	8.28439	16.4999	0.0010112	0.00902676
Asap3	1.40784	2.23195	16.3709	0.00101156	0.00902676
Rbm20	1.39996	2.93759	16.4058	0.00101817	0.00907649
Serp1	0.70381	10.332	16.3448	0.0010183	0.00907649
2900027M19Rik	1.2061	1.98749	16.3316	0.00102171	0.00909642
Chd7	0.948247	5.83836	16.714	0.00102626	0.00912989
Nckap5	1.56142	2.89496	16.5822	0.00102889	0.00914631
Golt1b	0.585177	7.4742	16.2976	0.0010306	0.00915449
Pcdhac1	1.27993	0.35595	16.2808	0.00103501	0.00918111
Gm43152	1.70352	-1.17281	16.2766	0.00103613	0.00918424
Dyrk2	0.77834	3.83559	16.2513	0.00104283	0.00923843
Ppib	0.932658	7.15007	16.6504	0.00104456	0.00925024
Zfp966	1.20014	1.39767	16.2353	0.00104709	0.00926906
Fancm	0.884295	3.64156	16.2133	0.00105299	0.00929961
Slc38a8	2.31971	-0.0995903	16.212	0.00105334	0.00929961
Rasd1	1.11534	6.30751	17.1477	0.00105488	0.00930267
Gm35721	3.18864	-2.394	16.1977	0.0010572	0.00931601
Sgcd	4.52849	0.757705	17.8899	0.0010683	0.00939601
Rtl8c	0.634668	4.50146	16.1428	0.00107214	0.00942266
Ebp	0.760555	5.56871	16.1254	0.00107694	0.00945056
Ppp1r1a	0.59769	7.93839	16.1203	0.00107835	0.00945941
Rtl10	1.58591	-0.531329	16.1045	0.00108272	0.00949057
Mkrn2os	0.625337	4.63817	16.0753	0.00109086	0.00954817
Rrm2	2.03305	3.18844	17.3058	0.00109095	0.00954817
Casq2	3.54838	-0.841188	19.5519	0.00109511	0.00957384
Tob2	1.09234	3.95428	16.1783	0.00109699	0.00958667
Nnt	0.610269	6.11792	16.0495	0.00109812	0.00959294
Nrg1	1.94377	-1.25286	16.0356	0.00110204	0.00962002
Nr4a1	5.28356	4.71595	20.2319	0.00110259	0.00962115
Ncor2	1.46493	3.10734	16.2983	0.001103	0.00962115
Troap	4.63779	0.274381	17.3388	0.00110954	0.00964924
Dad1	1.32478	8.62474	17.3748	0.00111327	0.00967081
Gm13522	1.23473	0.654517	15.9888	0.00111538	0.00968193
Derl3	1.86358	5.1263	18.2395	0.00113083	0.00979769
Gnb4	1.56596	2.20346	15.932	0.00113226	0.00980645
Mtmr11	0.714106	4.7354	15.926	0.00113358	0.0098142
Slc39a13	0.776436	4.97095	15.9058	0.00113951	0.00984705
Pcolce2	1.62369	1.75148	15.9032	0.00114025	0.00984705
Zfp335os	1.03729	2.2348	15.8986	0.00114161	0.00985026
C3	2.60674	3.69452	18.2767	0.00114482	0.00986381
Spsb4	3.14497	1.3925	17.0049	0.00114885	0.00988387
Tnfrsf26	1.43724	0.151923	15.8428	0.0011582	0.00994586
Kdelr3	2.08967	4.65151	18.233	0.00116131	0.00996887
P4hb	0.761054	11.1537	15.8062	0.00116922	0.0100113
Zdhhc12	0.641038	4.11101	15.8021	0.00117048	0.010018
Kif12	0.794007	7.43896	15.8061	0.00118566	0.0101181
Gm15716	3.29286	-2.2064	15.7319	0.00119197	0.0101602
Nmnat2	2.50833	1.791	16.613	0.00119234	0.0101602
Gm45804	1.3622	0.352183	15.717	0.00119661	0.0101849
Dnajb4	0.713655	4.79689	15.7158	0.00119698	0.0101849
Denn2b	0.737886	5.46892	15.7044	0.00120051	0.0102055
Ctnna2	1.64933	3.33528	16.4551	0.00120079	0.0102055
H4c3	2.5841	4.17499	18.2844	0.00120395	0.0102254
Rundc1	0.61144	6.09272	15.6799	0.0012082	0.0102522
Arhgef19	1.42454	2.32493	15.6793	0.00120838	0.0102522
Lpcat4	1.20306	2.60377	15.6581	0.00121508	0.0102899
Dnmt1	0.727872	4.57345	15.6306	0.0012238	0.0103487
Apex2	1.01799	3.01587	15.6218	0.00122661	0.0103649
Krtap14	5.33967	-2.44609	22.8507	0.00123507	0.010425
St14	0.793232	5.95786	15.6457	0.0012359	0.0104282
Tor4a	0.620688	5.13111	15.5542	0.00124846	0.0105059
Pls3	0.619874	4.70394	15.5534	0.00124872	0.0105059
Scd1	4.92513	0.225168	17.149	0.00125067	0.0105158
Psme4	0.807478	4.87473	15.5398	0.00125316	0.010528
Ago2	0.890231	4.14187	15.505	0.00126461	0.0106127
Plpp7	0.6883	4.14357	15.5015	0.00126578	0.0106151
Cd200	1.15185	7.1434	16.5333	0.00126581	0.0106151
Dna2	1.44776	1.08651	15.4794	0.00127312	0.0106613
Tns3	0.594815	4.31423	15.4789	0.00127329	0.0106613
P2ry6	1.35235	1.38821	15.4423	0.00128556	0.0107497
Trim56	0.744223	3.27023	15.4301	0.00128968	0.0107687
Leng8	0.711042	5.70533	15.4047	0.00129832	0.010833
Fam167a	2.23295	2.73677	16.5209	0.001299	0.0108348
Crybb3	2.68272	2.17406	16.6587	0.00129972	0.0108369
2010016I18Rik	1.05126	2.23903	15.3533	0.00131599	0.010949
Txlna	0.632737	6.91152	15.2964	0.00133589	0.0110925
Fcsk	0.785735	3.00888	15.2957	0.0013361	0.0110925
Eif2b4	0.691649	5.51462	15.2792	0.00134196	0.0111249
Spon2	2.92879	3.70417	17.7947	0.00134497	0.0111383
Osbpl1a	0.635152	5.04749	15.2666	0.00134643	0.0111464
Tmem198	0.673153	4.54355	15.2155	0.00136472	0.0112387
Taar1	1.59834	0.238809	15.2083	0.00136733	0.0112553
Aida	0.718575	4.35503	15.2001	0.00137031	0.0112718
Abhd18	0.714343	3.64243	15.1849	0.0013758	0.011309
Sec11c	1.01834	8.60574	15.8045	0.00137716	0.0113161
2610206C17Rik	4.01654	-1.39186	15.3823	0.00138243	0.0113515
Mex3a	1.11201	1.8067	15.1625	0.00138401	0.0113605
Hip1	0.980387	2.97315	15.1504	0.00138844	0.0113857
Gm44639	1.41979	0.499605	15.1501	0.00138857	0.0113857
Gm26686	1.68744	0.804804	15.1019	0.00140643	0.0114957
Pfkfb4	0.645044	3.10984	15.0975	0.00140808	0.0115052
Tuba1c	1.35249	5.3995	16.4284	0.0014089	0.0115053
Adra2a	1.11286	2.32776	15.0941	0.00140934	0.0115053
Nfic	0.805454	5.44853	15.1219	0.00141759	0.0115545
Trh	2.64898	-1.30212	15.0702	0.00141833	0.0115564
Gm5105	3.98617	0.557757	16.3592	0.00141978	0.0115642
Dus3l	0.621527	4.85227	15.0511	0.00142557	0.0116056
Spcs3	0.6757	9.57324	15.0299	0.00143362	0.0116524
Herc2	0.644754	5.13003	15.0274	0.00143457	0.011656
Zfp520-ps	1.73056	-0.326827	15.0192	0.00143772	0.0116735
Gm10762	1.14853	2.21856	15.011	0.00144084	0.0116939
Gm28905	1.12773	0.814111	15.0057	0.00144291	0.0116993
Gm14546	1.61242	0.161243	14.9991	0.00144545	0.0117117
Susd2	1.85485	-0.186208	14.9991	0.00144545	0.0117117
Ssr3	0.674279	8.9299	14.9614	0.00146005	0.0118013
Cmbl	0.679537	4.36163	14.9506	0.00146426	0.0118311
Tmtc1	1.19228	2.40068	14.9371	0.00146955	0.0118451
Gm27033	1.42044	1.57032	14.9096	0.00148039	0.0119077
Gm49083	1.84846	-0.67972	14.9036	0.00148277	0.0119184
Nudt22	0.686766	3.15033	14.8654	0.00149799	0.0119985
Atp4a	1.34031	3.44937	15.2019	0.00149839	0.0119985
Erich3	0.929881	3.52073	14.8411	0.00150779	0.0120613
Rassf7	0.737703	4.29719	14.8359	0.00150991	0.0120727
Pdia6	0.704956	10.4017	14.8127	0.00151931	0.0121326
Sars2	0.697934	3.11782	14.8097	0.00152055	0.0121383
Hacd1	1.21215	2.86196	14.7509	0.00154477	0.0123105
Stc1	2.85213	0.85602	15.406	0.0015536	0.0123681
Hivep1	0.648124	3.64901	14.7251	0.00155552	0.0123749
Il13ra1	0.770232	5.51687	14.7257	0.00156522	0.0124396
Gm4117	1.36213	2.36618	14.6916	0.00156963	0.0124616
1700049E15Rik	6.07092	-2.67718	15.6215	0.00157589	0.0124985
Maff	1.3583	2.40298	14.6667	0.00158021	0.0125285
Zcchc17	0.618601	5.10486	14.6633	0.00158164	0.0125313
Tgfb3	2.10158	0.354842	14.6598	0.00158313	0.0125388
Ttc19	0.995727	3.2627	14.6506	0.00158707	0.0125529
Gm47547	1.91722	-0.148789	14.6382	0.00159239	0.0125824
Sh3kbp1	0.769204	6.1169	14.6882	0.00159242	0.0125824
Tmsb10	1.06801	2.92466	14.6345	0.00159399	0.0125905
Nfkb1	0.674833	4.4482	14.6327	0.00159476	0.0125923
4930515G01Rik	1.60849	0.557163	14.618	0.00160112	0.012634
Gm49896	4.28788	-2.55554	14.606	0.00160631	0.0126596
Gm36026	1.6982	-0.548652	14.5919	0.00161245	0.0127018
Gm52988	3.16139	-0.957092	14.6785	0.00162074	0.0127628
Arl15	0.638805	4.16102	14.5551	0.00162859	0.0128157
Spc25	1.12733	8.32369	15.4483	0.00163967	0.01289
Mid2	0.769431	3.40297	14.5245	0.00164215	0.0129008
Asxl1	1.35349	3.30001	14.8091	0.00164417	0.0129123
Ttc26	0.694101	5.02469	14.5169	0.00164554	0.0129187
Myt1	0.891988	4.7088	14.613	0.0016494	0.0129402
Gramd1c	0.649508	5.19648	14.4811	0.00166164	0.0130187
Serinc1	0.589216	8.63542	14.4661	0.00166839	0.0130584
Hnrnpl	0.739811	4.71851	14.4644	0.0016692	0.0130603
Cybrd1	1.74248	-1.05781	14.425	0.00168717	0.0131744
Rsl1	1.04426	2.05681	14.4191	0.0016899	0.0131912
Cnih2	1.22419	0.219042	14.4103	0.00169396	0.013205
Dnhd1	1.22945	1.46049	14.4066	0.00169564	0.013205
Gdpgp1	0.602343	4.05454	14.3985	0.00169937	0.0132296
Aox1	0.942734	3.69766	14.3949	0.00170105	0.0132338
Trabd	0.621052	7.49428	14.3838	0.00170619	0.0132605
4930525G20Rik	1.48303	0.354879	14.3804	0.0017078	0.0132685
Kctd7	0.709431	4.22857	14.336	0.00172863	0.0133901
Gm15910	1.42473	0.297313	14.2939	0.0017486	0.0135223
Slc39a8	1.60124	0.43426	14.2852	0.00175278	0.01354
Tmem132a	1.46227	2.00392	14.2843	0.00175322	0.01354
Sod3	6.5292	2.63618	17.275	0.00175775	0.0135615
Phldb1	0.927209	1.53343	14.2574	0.00176618	0.0136085
2810442N19Rik	2.0656	-0.729513	14.232	0.00177853	0.0136879
Aldh5a1	1.00071	5.20153	14.7138	0.00178346	0.0137007
Rgs17	0.742636	3.63449	14.2083	0.00179009	0.0137426
Gm12397	1.15086	3.91584	14.5063	0.0017959	0.0137651
1700056E22Rik	1.42757	0.178017	14.1964	0.00179598	0.0137651
Rtl8b	1.00961	2.99349	14.1884	0.00179992	0.0137861
Tex30	0.919852	4.88357	14.3996	0.00180417	0.0138096
Borcs7	0.62046	4.13007	14.1604	0.00181381	0.013856
Trim9	1.06391	4.64024	14.6323	0.00181655	0.0138613
Cdc42ep5	1.97984	-0.231763	14.1547	0.00181668	0.0138613
Grhl3	2.09515	-1.44393	14.1542	0.00181689	0.0138613
Tinag	3.13667	-1.38236	14.1349	0.0018266	0.0139125
Fdps	0.604551	6.80756	14.1308	0.00182863	0.0139235
Ggn	2.3086	-0.965963	14.1277	0.00183021	0.0139309
Oxtr	3.53669	3.85439	16.9365	0.00183561	0.013953
Nos3	1.4609	-0.141222	14.1164	0.00183592	0.013953
Gm25483	3.37608	-2.70942	14.1159	0.00183614	0.013953
Thsd7b	2.19059	-1.37079	14.1074	0.00184045	0.013973
Chgb	1.07444	12.0867	14.6048	0.00184395	0.0139851
1110020A21Rik	0.9475	1.91771	14.0894	0.0018496	0.0140143
Gm14319	3.7803	-2.9679	14.0711	0.00185897	0.0140761
Rffl	0.611746	4.50456	14.0671	0.00186101	0.0140862
Six4	0.808626	3.54048	14.0575	0.00186595	0.0141106
Ceacam1	1.16271	3.38137	14.0991	0.00186854	0.0141256
Gm29791	1.94735	-1.44201	14.0291	0.00188063	0.0141847
Mbnl3	2.55499	-1.23786	14.0061	0.00189265	0.0142615
H4c9	0.739152	3.3927	13.9986	0.00189659	0.0142773
Cltrn	1.24468	9.69354	15.0049	0.00190936	0.0143455
Omp	2.56611	-1.41394	13.9626	0.00191554	0.0143699
Crb3	0.586029	5.10308	13.9083	0.00194463	0.0145493
Rgs11	1.08196	5.99173	14.7074	0.00194727	0.014557
Slc5a9	2.31966	-0.527624	13.894	0.00195238	0.0145839
Oxr1	0.766818	5.68445	13.9327	0.00195633	0.0146023
Zswim1	0.668412	5.15563	13.8762	0.00196201	0.0146254
Gpa33	1.09572	2.54143	13.8756	0.00196234	0.0146254
Zc3h4	0.61629	3.24947	13.822	0.00199181	0.0148118
Zcchc12	1.08243	5.32033	14.5525	0.00199247	0.0148119
Terf2	0.624862	4.11142	13.8027	0.0020026	0.0148682
Pcdhga10	0.823138	2.35534	13.7995	0.00200434	0.0148764
Entpd4	0.610507	6.52566	13.7969	0.00200581	0.0148826
Slc16a6	1.14056	4.45238	14.3311	0.00201181	0.0149119
Gm17322	3.83336	-1.83989	13.7759	0.00201824	0.0149457
Cryba4	4.86559	-3.19354	15.766	0.00206637	0.0152105
Mdh1	0.761815	9.03259	13.6973	0.00208676	0.0153314
Gm44694	1.60872	-0.600926	13.6507	0.00208943	0.0153366
Mief2	0.926977	2.65663	13.6477	0.00209122	0.0153407
Numbl	1.42038	1.73374	13.6368	0.00209761	0.0153745
2310016D23Rik	4.11755	-2.76165	13.6363	0.0020979	0.0153745
Uckl1os	1.45561	-0.151568	13.6124	0.00211204	0.0154586
Suox	0.604082	6.71326	13.6096	0.00211368	0.0154593
Apoa2	1.77899	0.554541	13.6078	0.00211477	0.0154593
Iyd	2.78385	-0.632584	13.6271	0.00211557	0.0154601
Ccdc134	0.941776	4.38997	13.7553	0.00211843	0.0154664
Abcc4	0.680423	4.94	13.6002	0.00211926	0.0154668
Ddit4	1.14878	1.18896	13.5993	0.00211981	0.0154668
Gm10101	1.2011	0.0687257	13.5797	0.00213149	0.0155325
Gm42909	2.27386	-1.94738	13.571	0.00213674	0.0155658
Pstpip2	0.640605	4.40729	13.5673	0.00213898	0.0155714
Dcdc5	1.74962	1.11984	13.5671	0.00213908	0.0155714
Kl	1.08512	4.41689	13.9703	0.00215314	0.015651
Nhsl1	1.21199	1.49063	13.5415	0.00215456	0.0156516
Tedc1	1.86149	3.1614	14.4097	0.00217699	0.0157799
Dop1b	0.61698	5.46425	13.5003	0.00217968	0.0157898
Ppt2	1.60098	0.870247	13.4996	0.0021801	0.0157898
Hyal3	1.1633	1.33622	13.4821	0.00219087	0.015846
Ptp4a3	0.722488	5.23502	13.4608	0.00220413	0.0159221
Urgcp	0.658837	6.38363	13.4524	0.00220935	0.0159449
Opn3	0.808714	2.43919	13.4489	0.00221151	0.0159556
Adam7	3.15943	-1.58382	13.4456	0.00221359	0.0159655
9130230L23Rik	1.94473	0.357378	13.4444	0.00221432	0.0159655
Gsto2	1.03512	3.44217	13.4419	0.00221593	0.0159655
Hnf4a	0.671044	4.65804	13.4416	0.0022161	0.0159655
Cthrc1	4.37164	2.20842	15.5373	0.00221633	0.0159655
Pgam2	1.59824	-0.577384	13.4326	0.00222175	0.0159947
Gm26714	3.32695	-1.49188	13.4505	0.00223321	0.0160623
Brinp2	1.02834	2.07449	13.4098	0.00223609	0.016073
Slc4a11	3.33395	-1.03506	13.6581	0.00223813	0.0160743
Sec23ip	0.706503	6.73442	13.4219	0.0022412	0.0160899
Mirg	1.34566	1.47241	13.3968	0.00224432	0.0161063
Gm16835	1.01514	1.03068	13.392	0.00224738	0.0161143
Itgb8	1.51406	2.65003	13.5608	0.00225255	0.0161369
Golm1	0.699493	4.45005	13.3838	0.00225262	0.0161369
Gm9910	1.89774	-0.766711	13.381	0.00225439	0.0161397
A130010J15Rik	0.718077	4.66782	13.3783	0.00225612	0.0161471
D630039A03Rik	0.78304	4.08508	13.3697	0.00226164	0.0161767
Guca1b	1.40262	-0.716458	13.3637	0.00226549	0.0161958
Pmepa1	1.28456	1.64519	13.3529	0.00227241	0.0162387
Rapgef4os2	1.54589	-0.323003	13.3448	0.00227766	0.016262
Tmem117	1.02924	3.30863	13.3403	0.00228054	0.0162768
Bdh2	2.8956	-2.25111	13.3105	0.00229992	0.01639
Tmbim4	0.622635	7.59355	13.2941	0.00231065	0.0164411
Gcgr	1.21345	5.95166	14.3335	0.0023204	0.0164904
Lgr6	1.67888	-0.569814	13.2759	0.00232263	0.0164961
Aass	3.06274	2.94237	15.0498	0.00232705	0.0165225
Parn	0.603873	6.61871	13.2623	0.00233162	0.0165472
Tspyl3	1.10951	2.059	13.2608	0.00233267	0.0165472
Gys1	0.715271	4.56346	13.2477	0.00234137	0.0166039
Wdpcp	0.596458	4.51632	13.2227	0.00235806	0.0167069
Gm43318	1.07504	0.0495509	13.2156	0.00236288	0.0167207
Timm10b	0.716592	5.831	13.1909	0.00239288	0.0169175
Gm49463	0.89846	2.90573	13.1512	0.00240666	0.0169891
Kcnmb4	3.64309	-2.27352	13.1501	0.00240743	0.0169894
Ppp1r12b	0.83853	3.40109	13.1472	0.00240941	0.0169932
S100a10	0.984146	4.44828	13.4009	0.00240942	0.0169932
Klhl33	1.38128	2.22239	13.146	0.00241024	0.0169938
Gm31036	1.02613	0.847166	13.1214	0.00242725	0.0170929
P2rx6	1.79912	-0.456544	13.1198	0.00242839	0.0170958
Smim18	3.28694	-1.24241	13.2345	0.00242942	0.0170979
Itga10	2.15909	-1.04933	13.0939	0.00244648	0.0171721
Gm6658	0.837725	3.12233	13.0667	0.00246558	0.0172635
Wnk4	0.784642	4.62937	13.0589	0.00247112	0.0172815
Fam234a	0.649872	7.38988	13.0425	0.00248274	0.0173523
Gpd1	0.761161	5.29864	13.0789	0.00248595	0.0173695
Gm15407	3.65572	-1.63571	13.1276	0.00250012	0.0174486
Dnajb9	0.706021	8.84217	13.012	0.00250535	0.0174736
Fam161a	0.892471	1.98866	13.0065	0.00250859	0.0174909
Gm11963	1.60973	0.157247	12.9805	0.00252739	0.0176062
Gpaa1	0.705231	5.99134	12.9967	0.00252946	0.01761
Slc22a23	1.36463	5.31075	14.1767	0.00253261	0.0176214
Sgsm2	0.648685	3.92496	12.9705	0.00253465	0.0176249
Zfp811	1.90096	-0.978803	12.9626	0.00254043	0.0176388
Ankle1	2.39609	0.79249	13.1937	0.00256492	0.0177786
Spp1	3.03496	6.81531	15.5367	0.00256515	0.0177786
Ccdc184	0.847914	3.23467	12.9264	0.00256705	0.0177812
Gm43970	1.34913	0.229566	12.9178	0.00257345	0.0178202
Ckap4	1.18736	2.26999	12.9145	0.00257591	0.017826
Stum	7.60902	-3.29089	14.7744	0.00258068	0.0178437
Zan	1.27971	0.275826	12.9016	0.00258547	0.0178662
Ticam1	0.678908	4.00526	12.8848	0.00259807	0.0179426
Rab1a	0.613119	8.7671	12.853	0.00262206	0.0180439
Gm11716	6.53502	-3.40984	13.5977	0.0026238	0.0180506
4833422C13Rik	1.55959	-0.550317	12.8455	0.0026277	0.0180721
Patz1	0.695843	3.14949	12.8393	0.00263243	0.0180993
Osgin1	1.25977	5.2831	13.8614	0.00263443	0.0181076
Zp2	1.7425	0.368266	12.7944	0.00266692	0.0182897
Calm1	0.717924	10.1099	12.7911	0.00266941	0.0182994
Mon1a	0.620385	4.54106	12.7789	0.00267892	0.0183591
C8b	0.886339	3.59937	12.7648	0.00268987	0.0184179
5530400K19Rik	1.10212	0.117733	12.7564	0.00269644	0.0184574
Clptm1l	1.6135	6.3818	14.3636	0.00271839	0.0185858
Gm281	1.44833	1.84643	12.7116	0.00273179	0.01865
D830039M14Rik	2.39784	-0.943223	12.7072	0.00273527	0.0186682
Sdcbp2	0.65988	3.98043	12.6998	0.00274118	0.0186907
Gm15423	2.79791	-2.20592	12.6968	0.00274351	0.0186907
C630043F03Rik	0.896648	1.85372	12.6962	0.00274399	0.0186907
Rhbdl1	1.66379	0.615475	12.6922	0.00274721	0.0186948
Inpp1	0.608305	3.60641	12.6738	0.00276195	0.0187677
Tmed3	0.928911	9.80692	13.0745	0.00276281	0.018768
Capn5	0.695949	5.15893	12.6592	0.00277374	0.0188203
Gck	0.64513	6.35333	12.6491	0.00278194	0.0188594
Mki67	3.03644	3.08545	14.3142	0.00278785	0.018894
Tgm5	1.9252	-0.369954	12.6205	0.00280523	0.0189955
Gm9194	2.40599	-1.53192	12.6179	0.0028073	0.0189968
Tcf24	1.15415	2.20043	12.6173	0.00280787	0.0189968
Col18a1	1.46395	0.168018	12.6172	0.00280792	0.0189968
Gm50268	1.23121	1.22516	12.6151	0.00280966	0.0190023
Mib1	0.83602	4.51423	12.6528	0.00281038	0.0190023
Mvd	0.953998	3.39021	12.6037	0.002819	0.0190385
Map2k3os	1.01416	1.5788	12.5922	0.00282852	0.0190695
Lhfp	3.29549	-0.688547	12.8653	0.00285229	0.0192131
Cfap58	2.05217	0.279746	12.5714	0.00286072	0.0192587
Jam2	1.02522	3.65673	12.5806	0.00286826	0.0192871
Tmed6	0.994163	5.25707	13.0676	0.00287182	0.0193054
Atp8b2	0.637003	4.63763	12.5387	0.00287305	0.0193082
Cdk14	0.751711	5.12978	12.5493	0.00288324	0.0193605
Gm44878	2.22395	-1.25529	12.5265	0.00288334	0.0193605
Abca3	0.683502	7.05714	12.5432	0.00288437	0.0193619
Asb18	1.51595	0.0614991	12.5188	0.00288986	0.0193819
Rab27b	1.89011	-0.113601	12.5149	0.0028932	0.0193963
Depdc1a	4.96922	0.388727	13.5779	0.00290241	0.0194436
Hip1r	0.680076	7.09818	12.5209	0.00290325	0.0194436
Krt73	5.00347	-3.15972	12.8029	0.00292337	0.0195447
Gm15577	2.36944	-0.900196	12.4747	0.00292746	0.0195663
Slco1a5	1.59711	3.52331	13.2326	0.00293696	0.0196073
Phf19	2.05617	-0.132791	12.4252	0.00297037	0.0197962
Rrbp1	0.732404	6.75406	12.5209	0.00298055	0.0198583
Gm12265	3.9384	-0.772434	12.9784	0.00298617	0.0198844
Gm43031	2.4344	-1.60536	12.3981	0.00299415	0.0199257
Gmfg	1.63785	0.0298023	12.3932	0.00299845	0.0199433
Gm30015	1.13493	0.863685	12.3814	0.00300895	0.0199846
Fam131a	0.606449	4.44803	12.3715	0.0030177	0.0200312
Crybg3	0.889663	3.30804	12.3467	0.00303988	0.0201325
Rnf183	3.44847	-1.97961	12.3436	0.00304267	0.0201452
Npas2	2.5074	-1.29668	12.2927	0.00308878	0.0204156
M5C1000I18Rik	1.64225	-0.0387758	12.2803	0.00310004	0.0204563
Trps1	0.66047	3.0583	12.2539	0.00312439	0.0205808
Slc41a3	0.692845	2.87746	12.2457	0.003132	0.0206066
Gm37744	1.498	-1.17592	12.2449	0.00313275	0.0206066
A630001O12Rik	2.39712	0.172033	12.4004	0.00314474	0.020668
Gm10053	0.983445	6.69688	12.8611	0.00315011	0.0206916
6430562O15Rik	1.53844	1.08668	12.2087	0.0031665	0.0207816
Sdf2l1	1.17336	8.84412	13.0968	0.003173	0.0208008
D930007J09Rik	1.15968	-0.361186	12.1885	0.00318562	0.0208776
D830050J10Rik	1.28563	1.34677	12.1834	0.0031904	0.0208993
Rgs8	4.28111	-0.484204	12.9136	0.00319756	0.0209238
Gm16062	1.98111	1.72768	12.5314	0.00321461	0.0210143
Guca1a	1.47931	0.514126	12.1537	0.00321866	0.0210348
Gm45837	11.5971	-0.520238	14.297	0.00322734	0.0210567
Yipf7	7.29567	-2.9645	12.8185	0.00322911	0.0210567
Pfas	0.681853	3.37997	12.1311	0.0032404	0.0211034
Cenpj	0.917692	3.1809	12.1306	0.00324094	0.0211034
Herc4	0.645666	5.55382	12.1166	0.00325448	0.0211574
Hirip3	0.821624	3.49123	12.1163	0.0032547	0.0211574
Pycr1	0.725482	6.99216	12.2066	0.00327499	0.0212477
Arhgef40	1.11279	0.950863	12.0848	0.00328539	0.0212925
Tmem212	1.62667	1.92973	12.2298	0.00328647	0.0212925
Mrtfa	0.677789	2.5031	12.0756	0.00329441	0.0213261
Slc6a19os	1.36656	2.20787	12.0859	0.0033008	0.0213555
Maged1	0.609155	10.6213	12.0644	0.00330548	0.021368
Kmo	2.08837	-1.51451	12.0395	0.00333012	0.0214735
Smarcd3	1.35012	-0.240976	12.0092	0.00336047	0.0216392
Gm45546	2.54757	-1.32855	12.0056	0.0033641	0.0216506
Echdc2	0.647926	4.83295	12.0039	0.00336576	0.0216552
Tnfrsf23	2.82306	5.29699	14.2351	0.00339253	0.0217936
Dll4	1.24185	1.7989	11.9693	0.00340083	0.0218325
Gm30655	1.62501	-1.55972	11.9613	0.00340897	0.021874
Gm37043	3.61449	-3.28466	11.9611	0.00340916	0.021874
Gm37035	1.36758	0.193977	11.9555	0.00341497	0.0218991
Car5b	0.948727	1.20283	11.92	0.00345145	0.0221026
Reep5	0.700563	7.41614	11.9694	0.00345299	0.0221029
Samd4b	0.78302	2.73417	11.9009	0.00347132	0.0221871
H2ac18	0.866566	6.95589	12.2975	0.00347376	0.0221935
Gldc	2.218	1.37792	12.3349	0.0034752	0.0221935
Vasn	1.04913	2.76082	11.8899	0.00348284	0.0222362
Sgo1	1.43445	1.07453	11.886	0.00348693	0.0222562
Bcan	4.30068	-2.21695	11.9126	0.00349357	0.0222925
Gm43789	1.5843	-0.445335	11.8775	0.00349584	0.022299
Rab30	2.19826	-0.364814	11.8833	0.00350693	0.0223532
Nrm	1.77034	1.17403	11.8956	0.00351133	0.02237
Tbl2	0.646928	6.44312	11.8619	0.00351235	0.02237
Slc41a2	1.81615	3.8401	13.0558	0.00351567	0.0223844
Fcna	1.83313	-0.315923	11.8525	0.00352226	0.0224202
Znrf3	0.779417	1.91556	11.835	0.00354088	0.022514
Gm45151	2.17901	-2.48876	11.8085	0.00356932	0.0226763
Krtap13-1	3.32998	-1.93639	13.3718	0.00359157	0.0227802
Acot12	1.52554	1.95296	11.8414	0.00360326	0.0228229
Ppa1	0.992074	6.32171	12.3962	0.00361831	0.0228812
Rnft2	1.0706	1.40968	11.7442	0.00363928	0.022995
S100z	1.44042	0.260284	11.7275	0.00365765	0.0230953
Srm	0.903615	6.42148	12.2032	0.00365813	0.0230953
A230051N06Rik	0.795806	1.83801	11.7076	0.00367976	0.0232066
Golga3	0.617785	6.73374	11.7023	0.00368569	0.0232188
Gm20632	0.853468	1.75459	11.695	0.00369384	0.0232576
Bmp1	0.907881	3.89392	11.7068	0.00371642	0.0233745
Shc4	1.55797	2.39667	11.9022	0.00372431	0.0234114
Zdbf2	1.34488	2.52362	11.7373	0.00372681	0.0234131
2610528J11Rik	0.909924	1.37837	11.6641	0.00372861	0.0234131
3110009F21Rik	3.99317	-2.86582	11.6629	0.00372999	0.0234154
Gm44545	2.43408	-1.50571	11.6555	0.00373835	0.0234552
Gm47936	2.62539	-1.52496	11.651	0.0037435	0.0234661
Tmem150cos	2.12832	-1.83469	11.6505	0.00374412	0.0234661
Slc35d2	0.922308	2.6752	11.6493	0.00374543	0.023468
Ccdc27	2.02799	-2.03356	11.6444	0.00375101	0.0234966
H2ac23	1.98047	-0.80619	11.6263	0.00377171	0.0236072
Ints2	0.691581	5.16487	11.6244	0.00377392	0.0236147
Cebpd	1.07591	3.24773	11.6554	0.00377669	0.0236257
Rbl1	0.687276	2.88511	11.6122	0.00378789	0.0236893
Fam102a	1.18699	6.01062	12.5462	0.00379498	0.0237209
Fam210b	0.731714	6.92536	11.7391	0.00380248	0.0237521
Arl16	0.595902	4.1694	11.5991	0.00380304	0.0237521
Pcdhb8	1.42392	0.422391	11.5973	0.00380516	0.023759
Jun	0.905503	6.77632	12.0766	0.00381258	0.023799
A530088E08Rik	4.83489	-3.2442	11.5833	0.0038214	0.0238296
Ggcx	0.946368	6.45001	12.0958	0.00385577	0.0239848
5330426L24Rik	1.56126	-0.591402	11.55	0.00386034	0.0240068
Nrsn1	1.13888	4.13114	11.9843	0.00386798	0.0240414
Gm49604	1.37809	-0.783853	11.5367	0.00387605	0.0240788
Gm47145	1.95003	-1.23193	11.5193	0.00389672	0.0241813
Chga	0.984148	12.9481	11.8541	0.00390057	0.0241987
Creb3l4	2.2041	-1.49469	11.4979	0.00392219	0.0243034
Alox8	1.09007	1.47517	11.4965	0.00392393	0.0243047
Fam83d	1.61387	1.45995	11.5042	0.00393316	0.0243554
Gm10382	1.6103	2.02665	11.6529	0.00394963	0.0244509
Alg5	0.598297	6.07961	11.4694	0.00395659	0.0244875
Meiosin	2.506	-1.91831	11.4615	0.00396609	0.0245332
C130013H08Rik	1.27849	1.49031	11.4387	0.00399387	0.0246788
Ugt1a1	3.58657	1.54848	12.7023	0.00401263	0.024764
Ttr	3.00422	8.58437	13.5469	0.00401298	0.024764
Usp2	1.14065	2.29883	11.4003	0.00404121	0.0249051
Esm1	6.05608	-3.44867	11.9992	0.00404717	0.0249154
Gm4598	2.32499	-0.8854	11.3657	0.00408544	0.025131
Tubb2a	0.998709	6.95548	11.9932	0.00409786	0.0251808
Wbscr25	2.21701	-1.32284	11.3488	0.00410568	0.0252222
Gm8492	1.82823	-1.65416	11.3467	0.00410834	0.0252318
3425401B19Rik	7.1201	-0.732873	12.4195	0.00411346	0.02525
G2e3	0.708479	4.3539	11.3261	0.00413441	0.0253585
0610040F04Rik	2.48581	-1.87318	11.3235	0.00413781	0.0253606
Bub1	2.37996	1.00655	11.6441	0.00414704	0.0254091
Cyp27b1	4.6639	-1.7233	11.5995	0.00415029	0.0254223
Ykt6	0.589482	5.57945	11.2946	0.00417473	0.0255316
Gm49322	1.01602	1.9447	11.2868	0.00418478	0.0255797
Pomgnt1	1.1322	5.24296	12.0177	0.00419843	0.0256336
Smap2	0.685768	6.35722	11.3357	0.00419912	0.0256336
Zfp786	0.74676	2.1707	11.2727	0.00420301	0.0256506
Gm2011	0.690154	3.92968	11.2607	0.00421862	0.0257256
Arhgap6	0.981793	2.20334	11.2527	0.00422908	0.0257759
Gm37859	0.951177	1.06401	11.2396	0.00424627	0.0258536
Gm47652	0.773906	1.97673	11.2396	0.00424628	0.0258536
Vmn2r97	1.74242	0.103614	11.238	0.00424836	0.0258595
Grip2	0.836924	5.08391	11.4433	0.00425366	0.025885
Kirrel3os	1.44458	1.6865	11.2265	0.00426459	0.0259379
Gm47359	3.79401	-2.83676	11.2129	0.00428138	0.0260119
Gm16214	3.28476	-2.38826	11.2111	0.0042838	0.0260119
Gm5103	1.84789	-1.4538	11.2109	0.00428413	0.0260119
Dusp6	2.57542	3.65689	12.7243	0.00429312	0.0260501
Plekha6	0.633307	6.48919	11.1999	0.00429976	0.0260768
Gm26583	6.27819	-3.43716	11.7827	0.00430189	0.0260829
Adamts10	1.40912	-0.618607	11.1903	0.00431144	0.0261271
Fam222b	0.593885	5.03524	11.1606	0.00435132	0.0263037
Mfge8	2.47299	3.0903	12.4199	0.00435819	0.0263349
4833445I07Rik	1.17165	1.05193	11.143	0.00437522	0.0264173
BC049715	1.22994	2.01005	11.1318	0.00439034	0.026481
Jag2	1.40012	1.7611	11.1237	0.00440146	0.0265412
Gm43879	2.12734	-1.38022	11.1199	0.00440662	0.0265654
Ralgapa2	0.829708	5.07104	11.3225	0.00440912	0.0265736
Gm43756	1.42776	-0.353261	11.1144	0.00441414	0.0265952
Gm42490	1.81246	-0.846541	11.1049	0.00442722	0.026662
Gm47976	1.68858	-1.58272	11.0858	0.00445365	0.0267865
Psg23	1.92796	-1.92712	11.0783	0.00446401	0.0268279
Erc2	0.597062	3.34611	11.0751	0.0044685	0.026841
Sorbs1	0.797504	4.23616	11.08	0.00448174	0.0269066
Slc26a6	1.18936	2.10717	11.0314	0.00452962	0.0270797
Gm10782	1.55555	-0.918582	11.0158	0.00455173	0.0271789
Gm16001	0.970389	1.03028	11.0101	0.00455982	0.0272138
Clmp	3.23786	0.0231856	11.6162	0.00457391	0.0272769
Fcer1g	1.39158	2.03591	11.0068	0.00458671	0.0273462
Gm42777	1.50404	0.073873	10.9875	0.00459213	0.027369
Tmem150a	0.655302	3.34521	10.987	0.00459289	0.027369
Sorcs2	1.09544	3.10901	11.0048	0.00461045	0.0274455
Tspyl5	0.890523	2.55271	10.9637	0.00462644	0.0275035
Gm17501	1.34644	-0.10789	10.9572	0.00463582	0.02754
Amn	3.5706	-2.29636	10.9395	0.00466166	0.0276583
Ajm1	1.5459	1.68844	10.9768	0.00467084	0.0277056
Rasgrf2	1.43743	2.86633	11.2424	0.00467396	0.0277171
Il1r2	1.89278	1.47887	11.1875	0.00469377	0.0278204
Cpn1	0.594137	6.08541	10.9093	0.00470599	0.0278785
Gm47230	1.4147	-1.24185	10.8965	0.00472488	0.0279691
Vgf	2.3707	4.7143	12.5839	0.00473055	0.0279955
Rgs4	2.72753	5.78204	12.7885	0.00473945	0.028041
2810030D12Rik	1.47488	-0.426734	10.8854	0.00474137	0.0280453
Hmg20b	0.758832	2.97295	10.8824	0.0047458	0.0280572
Fbp1	1.35728	2.77065	11.0398	0.00479971	0.0283359
Taar2	3.11838	-2.64811	10.8359	0.00481558	0.0284047
Impg2	2.57474	0.197217	11.1797	0.00483069	0.0284866
Nlrp10	3.45596	-2.55783	10.824	0.00483374	0.0284974
Ric8b	0.92587	5.78325	11.2832	0.00486701	0.0286644
Pfkp	0.680706	6.21678	10.8709	0.00487692	0.0286865
Helz2	0.793817	1.8809	10.785	0.00489339	0.0287542
Pwwp4c	3.35512	0.493721	11.5946	0.00490255	0.0287744
Gm11737	2.0563	-2.00055	10.7772	0.00490549	0.0287744
Zfp473	1.62993	0.956994	10.7756	0.00490793	0.0287763
Cep97	0.657575	3.57755	10.7752	0.00490854	0.0287763
A930006L05Rik	1.02817	0.4871	10.7645	0.00492513	0.0288266
Rbms3	0.960051	2.91232	10.754	0.00494143	0.0288847
AW011738	1.13913	1.62282	10.7132	0.00500562	0.029207
Gm42428	1.32072	2.53751	10.8048	0.005023	0.0292696
Inka1	2.15963	-1.07615	10.6931	0.00503755	0.0293344
Vmn2r22	1.56159	-0.479055	10.6796	0.00505906	0.0294228
Lamb1	1.2531	0.311227	10.6735	0.00506882	0.0294722
Btg3	0.890289	4.55759	10.8805	0.00508779	0.0295382
Etv1	1.32092	5.17445	11.6182	0.00509771	0.029581
Rflna	1.77101	4.62917	11.8877	0.00509947	0.0295838
Rimbp3	1.78106	-0.999797	10.6374	0.00512715	0.0296999
2810429I04Rik	1.51002	-0.11543	10.6243	0.00514856	0.0297942
Spink13	4.32521	-3.24244	10.622	0.00515226	0.0298008
Pyroxd2	0.697713	3.07494	10.6121	0.00516859	0.0298729
Rhob	0.820166	2.40519	10.6104	0.00517125	0.0298787
Ppm1j	3.41016	-2.2022	10.594	0.00519837	0.0299929
Kcnab2	2.04555	0.15996	10.6371	0.00520385	0.030017
Gm47766	2.94937	-1.98084	10.5694	0.00523919	0.0302059
Gm16364	1.63404	-0.339155	10.5645	0.00524732	0.0302453
Fkbp7	1.06397	0.889008	10.5513	0.00526937	0.0303423
B830012L14Rik	1.27796	1.66974	10.546	0.00527838	0.0303751
Anxa13	1.81612	-0.0532152	10.5395	0.00528923	0.0304265
Xrcc3	0.656209	4.68854	10.5205	0.00532137	0.0305585
Ldlrad4	0.881332	3.76073	10.5234	0.00533891	0.0306516
9530053A07Rik	1.18905	0.367534	10.5015	0.0053538	0.0307067
Bmp2	2.33044	0.502865	10.6755	0.00535832	0.0307138
Nr1h3	1.13439	3.76227	10.8168	0.00535899	0.0307138
Gm6999	1.00094	2.0401	10.4949	0.00536506	0.030741
Tlr5	3.2331	0.248057	11.1582	0.00537418	0.0307781
Ly96	0.666847	4.19182	10.4792	0.00539204	0.0308576
Dhrs9	3.96173	0.484024	11.4531	0.00542082	0.0309613
Gm42888	1.09954	0.970061	10.4604	0.00542447	0.0309745
Abi3bp	2.56834	-2.35683	10.4338	0.00547086	0.0312164
Gm26658	1.17862	-0.103006	10.4323	0.00547346	0.0312236
Cntrob	0.594301	4.29511	10.4296	0.00547826	0.0312358
Rasgrp1	2.30652	3.52707	11.6221	0.00547964	0.0312358
Gabra4	2.23023	-0.289738	10.5278	0.00549628	0.0313153
Gm14295	0.599984	3.76374	10.4174	0.00549962	0.0313267
Adgra1	5.33763	-2.48859	10.5417	0.0055044	0.0313462
AI839979	1.2592	1.16955	10.4004	0.00552961	0.0314491
Ocrl	0.835215	5.88441	10.7327	0.00553512	0.0314655
A530020G20Rik	0.94337	1.20202	10.3706	0.00558277	0.0316839
Lbhd1	1.12703	3.27745	10.4996	0.00560901	0.0318095
Atp10a	1.72421	-0.346894	10.3546	0.00561165	0.0318167
Gm2861	1.40222	0.59964	10.3448	0.00562923	0.0318619
Zfp414	0.607532	4.00817	10.3333	0.00565011	0.0319568
Gm13165	2.83487	-3.03097	10.332	0.00565256	0.0319629
Dgkeos	2.08732	-1.57972	10.3174	0.00567914	0.0320976
Zfp968	1.45124	1.76323	10.3321	0.0057028	0.0321723
Cntnap1	2.4393	-1.55784	10.2946	0.00572094	0.0322632
Tuba4a	0.688949	6.72878	10.3927	0.00575804	0.0324488
Gm15812	1.16958	-0.754882	10.2586	0.00578776	0.0325792
Cngb3	4.63096	-0.130868	11.1687	0.00578819	0.0325792
Prdm1	1.0377	1.97923	10.2552	0.00579411	0.0326046
Rfc5	0.63294	4.3919	10.2378	0.00582664	0.0327682
Epc1	0.602428	3.79221	10.2258	0.0058494	0.0328601
Gm45716	0.77582	2.20294	10.2113	0.00587677	0.0329971
Plpp1	2.37628	1.42837	10.7171	0.00594434	0.0332889
Gm6797	7.339	-3.35451	10.1666	0.00598654	0.0334446
Dst	0.610338	7.15815	10.1655	0.00598868	0.0334485
Gm29023	4.89694	-3.28272	10.6414	0.00599484	0.0334749
Saraf	0.596067	9.91609	10.1458	0.0060028	0.0335048
Gm47392	1.83482	-0.99497	10.1423	0.00600956	0.033526
Mrps12	0.608856	6.17213	10.1479	0.00600975	0.033526
Gm44617	1.822	-2.07388	10.1398	0.00601446	0.0335361
Gm11752	2.77096	-2.23143	10.1371	0.00601984	0.0335581
Kcnq2	2.3183	-0.907335	10.1405	0.00603727	0.0336311
Pcdhb19	0.833768	1.06089	10.1169	0.00605933	0.0337216
Gstt3	1.66072	-0.493548	10.1045	0.00608373	0.0338331
Gm32461	1.56982	-1.03251	10.103	0.00608668	0.0338414
Tdrd6	4.22914	-2.35884	10.1724	0.00609787	0.033855
Myo7a	0.684178	3.0602	10.0952	0.00610225	0.0338713
Calhm2	0.949194	0.508284	10.0857	0.00612111	0.0339435
Xdh	2.63538	1.59961	10.7986	0.00612825	0.0339507
Gdap2	0.798708	6.74715	10.3735	0.00616058	0.0340811
1500009L16Rik	0.750815	3.6467	10.0595	0.00617344	0.034136
Olfr1537	2.12173	-2.45124	10.0578	0.00617686	0.0341468
Jakmip2	3.32664	-1.23684	10.3301	0.00618788	0.034189
Gm47612	2.04531	-0.936751	10.0507	0.00619128	0.034194
Gm26947	1.55227	-0.716349	10.0484	0.00619576	0.0342025
Mir100hg	1.04988	0.590568	10.0471	0.00619845	0.0342092
Atp6v1g2	1.06752	2.25986	10.0444	0.00620395	0.034218
Gm49477	3.13673	0.0764797	10.5774	0.00620741	0.034218
Hdac9	1.31546	1.96469	10.0534	0.00621036	0.034223
Nxpe4	1.04032	1.13486	10.0291	0.00623496	0.0343074
Mtmr1	0.698655	4.37827	10.0174	0.0062588	0.0343953
A430035B10Rik	1.35931	1.08227	10.0137	0.0062663	0.0344092
Txndc5	0.746374	7.93099	10.2031	0.00629197	0.0345041
Nfatc1	0.688259	4.26709	9.99978	0.00629488	0.034512
Gm37714	2.19081	-2.18528	9.99576	0.00630314	0.0345491
Aspm	1.99714	0.219943	9.99589	0.00632772	0.0346593
Vmn1r26	1.10361	-0.227556	9.97142	0.00635348	0.0347915
Pthlh	3.54879	-0.631523	10.4458	0.00641504	0.0350353
Gm44797	1.03459	1.02479	9.94151	0.00641595	0.0350353
Stambpl1	0.87164	3.0886	9.93381	0.00643213	0.0351053
1810062G17Rik	0.99483	3.18345	9.94106	0.00644819	0.03517
Atp5g1	0.65603	7.78205	9.9631	0.00651405	0.0354544
Gm45877	5.76042	-3.64528	10.3601	0.00652368	0.0354891
Gm38322	0.980951	0.713492	9.89008	0.006525	0.0354891
Gm31597	2.32112	-2.56108	9.88776	0.00652997	0.0354995
Crybb1	2.30284	-0.933406	9.88027	0.00654605	0.0355702
Krt27	3.61649	-2.43822	10.0709	0.00659516	0.0357785
Fcor	1.60055	-0.723391	9.85117	0.00660892	0.0358414
B230307C23Rik	0.712787	2.36634	9.85075	0.00660984	0.0358414
Gm43869	1.97029	-1.80285	9.84157	0.00662983	0.0359247
Gm47015	1.18906	0.759398	9.84076	0.00663158	0.0359258
Etv4	6.66296	-3.18022	10.592	0.0066664	0.0360672
Fam183b	0.639659	6.4088	9.86513	0.00669397	0.0361824
Irf2bpl	0.651669	4.87044	9.80803	0.00670341	0.0362221
Slc25a35	0.596556	3.56085	9.80435	0.00671155	0.0362409
Otoa	0.951439	3.59152	9.87342	0.00671652	0.0362508
Gm47461	1.73959	-1.64279	9.78959	0.00674428	0.0363753
Ptges	0.674545	3.60222	9.78883	0.00674597	0.0363759
C1qtnf6	1.1678	0.802528	9.78039	0.00676476	0.0364552
Gm28536	2.18767	-2.27904	9.76932	0.0067895	0.0365682
Gm29084	0.935376	2.22827	9.76018	0.00681003	0.0366105
5330413D20Rik	3.33494	-2.17458	9.75984	0.00681078	0.0366105
Vegfc	1.90243	-0.793031	9.73407	0.00686901	0.0368311
Cldn23	0.621131	3.24092	9.73135	0.00687519	0.0368505
Gm31651	3.54365	-2.39203	9.93208	0.00689246	0.0369176
Slc34a1	3.85145	-3.10463	9.71692	0.00690807	0.0369756
Tbc1d9	1.22156	3.24065	9.9647	0.00692219	0.0370427
Galr1	0.783006	5.55378	9.94204	0.0069505	0.037177
Gm13261	1.4293	-0.310354	9.69629	0.00695541	0.0371792
Cdh7	0.828363	3.25753	9.69608	0.00695588	0.0371792
Vwa5b1	1.71492	1.02121	9.78816	0.00695652	0.0371792
Tle2	0.674369	3.84494	9.69547	0.0069573	0.0371792
Gm37563	2.17371	-2.2495	9.68213	0.0069881	0.037318
Pwwp4b	1.18018	1.62075	9.66309	0.00703234	0.037494
Sema4a	0.619722	4.60452	9.65186	0.00705858	0.0376166
Spon1	0.932557	0.612351	9.64509	0.00707446	0.0376754
Siglec1	1.79981	-0.988401	9.63833	0.00709035	0.0377168
Pcdhb22	1.05819	1.45932	9.63555	0.0070969	0.0377376
E330032C10Rik	1.61504	-1.97815	9.63529	0.00709751	0.0377376
Ccdc141	2.05975	-0.0254575	9.73027	0.0071104	0.0377975
Bsn	0.897059	2.13852	9.61903	0.00713594	0.0379073
Gm7962	2.38409	-0.548651	9.71332	0.00721375	0.0382507
Nfatc2	0.674452	4.4704	9.58506	0.00721704	0.0382507
B830017H08Rik	0.892045	6.33133	10.017	0.00723464	0.0383352
Clip2	0.940118	1.1053	9.57386	0.00724398	0.0383759
Rnf113a2	0.683287	4.39427	9.56161	0.00727361	0.038489
Mzf1	1.53665	1.31376	9.57646	0.007292	0.038525
Slc4a9	2.90542	-1.91509	9.5505	0.0073006	0.0385616
Cdh8	0.637177	5.1615	9.55823	0.00730888	0.0385966
Slc45a1	2.99461	-2.72409	9.53842	0.00733006	0.0386692
Akr1b8	1.25364	-0.705896	9.53633	0.00733518	0.0386828
E430024I08Rik	0.820071	2.15659	9.53232	0.007345	0.038718
Lpgat1	0.646232	4.38603	9.53106	0.00734808	0.0387244
Slc28a2	1.29075	2.28853	9.5918	0.00735493	0.0387518
Pter	1.48131	0.822915	9.51388	0.00739036	0.0389031
Zfp446	0.58991	3.32987	9.50725	0.00740672	0.0389805
Agap2	1.953	-1.48569	9.50067	0.00742304	0.0390398
A930003O13Rik	1.08658	-0.448593	9.49837	0.00742874	0.0390521
Kif11	2.04235	2.05251	9.95536	0.00744602	0.0391123
Rwdd4a	0.596873	6.25394	9.49224	0.0074714	0.0391789
Shank2	2.60472	0.511981	9.91555	0.00750887	0.0393488
Cul9	0.608211	5.0921	9.46499	0.00751216	0.0393572
Gm40773	1.38204	-0.285004	9.46148	0.00752097	0.0393944
Sat2	0.587016	2.96676	9.46063	0.00752313	0.0393969
Arhgap24	0.677372	6.21724	9.56978	0.00754321	0.0394761
Slc7a11	0.791603	2.23105	9.4456	0.00756109	0.0395333
Ppp1r21	0.714978	3.63475	9.44012	0.00757498	0.039597
Polr2l	0.626347	4.80538	9.43213	0.0075953	0.0396716
Nme9	2.65853	-1.55562	9.43403	0.00760363	0.0396962
Fhl1	0.666285	5.10878	9.45628	0.00760419	0.0396962
Lrrc29	0.996299	1.9438	9.42276	0.0076192	0.0397652
Gm30606	0.925224	0.553049	9.41643	0.00763539	0.0398143
Angptl4	1.11971	-0.356399	9.40996	0.00765198	0.0398919
Gm50354	2.16661	-1.08164	9.40744	0.00765847	0.0399168
Cks1b	0.699392	5.11517	9.49239	0.00766482	0.0399319
Cpa4	3.42742	-2.44987	9.40324	0.00766928	0.0399402
Gm10576	1.22884	-0.361094	9.39736	0.00768444	0.0399715
Gm47289	3.13623	-3.07481	9.38141	0.00772573	0.0401324
Ica1l	0.766446	4.15979	9.39746	0.0077404	0.0401816
Fam189a1	1.15543	1.2651	9.37297	0.00774768	0.0401925
Abcb4	0.890828	3.34689	9.37137	0.00775183	0.0402016
3930402G23Rik	4.53197	0.87684	10.3992	0.00780279	0.0404242
Pappa2	3.57032	6.0402	10.9988	0.00783135	0.0405445
Zfp940	0.729931	1.89987	9.33658	0.00784313	0.0405869
Gm15261	1.45644	0.130696	9.33433	0.00784907	0.0405869
Zfp286os	2.0027	-1.12	9.33429	0.00784918	0.0405869
Lrtm2	1.72119	-0.00613317	9.33402	0.00784989	0.0405869
Gc	4.11036	7.5746	11.0707	0.00785716	0.0406064
Stra6	3.78173	-3.30775	9.33044	0.00785937	0.0406088
Gm44230	1.58812	-1.96931	9.3272	0.00786796	0.0406441
ENSMUSG00002076772	1.69782	-1.42044	9.32305	0.00787895	0.0406647
Pabpc4l	1.90965	-1.25993	9.31535	0.00789944	0.0407524
Mogs	1.32181	3.35715	9.68518	0.00792663	0.0408383
Yif1b	0.752054	6.4275	9.52752	0.00797775	0.0410471
Gm37758	0.976672	1.35909	9.28466	0.00798167	0.0410582
A730020E08Rik	0.684359	2.27939	9.27445	0.00800923	0.0411453
Rsph14	2.17206	-1.14192	9.25868	0.00805203	0.0413086
Gm2396	1.60948	-0.586699	9.25664	0.00805757	0.0413206
Cracdl	1.00418	1.91648	9.25478	0.00806264	0.0413324
Gm41031	2.14393	-2.26563	9.44537	0.00806343	0.0413324
Gm21830	2.3217	-2.46453	9.25333	0.0080666	0.0413396
Ngef	1.00059	0.703961	9.24929	0.00807763	0.0413687
Mvk	0.800069	2.93875	9.24336	0.00809384	0.0414335
Gm23849	1.48066	-0.609635	9.23043	0.00812933	0.0415531
Gm23971	1.48066	-0.609635	9.23043	0.00812933	0.0415531
Gm24950	1.48066	-0.609635	9.23043	0.00812933	0.0415531
Rnu2-10	1.48066	-0.609635	9.23043	0.00812933	0.0415531
Mir1938	3.9508	-3.43306	9.22901	0.00813325	0.041562
H2af-ps2	1.50346	0.445151	9.21141	0.00818188	0.0417188
Rnf39	1.30859	-0.564929	9.19539	0.00822643	0.0419092
Gm15569	2.29934	-1.77949	9.18971	0.00824229	0.0419624
Cyp17a1	1.93414	-0.465236	9.18336	0.00826007	0.0420437
Mxd3	2.95417	0.370433	9.58465	0.00827653	0.0420981
Ccl25	0.686885	2.88518	9.1698	0.00829817	0.0421546
Card9	1.23347	0.0062407	9.1592	0.00832809	0.0422512
Gm19531	0.898747	0.129288	9.15009	0.00835389	0.0423451
Stox2	0.62771	2.70743	9.14252	0.00837542	0.0424143
Lmcd1	1.41432	1.77009	9.19724	0.00837597	0.0424143
Gm35025	0.935279	0.604557	9.11913	0.00844232	0.0426763
Gm37170	1.16214	0.0280753	9.11886	0.0084431	0.0426763
2400006E01Rik	3.26492	-2.32505	9.10646	0.00847882	0.0428382
Gm42743	1.496	0.201158	9.10081	0.00849514	0.0428927
Os9	0.616279	8.50681	9.12163	0.00849964	0.0429061
Gm37031	1.37466	-0.464411	9.09387	0.00851527	0.0429664
Zfp979	0.686348	2.22247	9.08891	0.00852967	0.0430297
Cxxc4	0.690731	3.46426	9.0863	0.00853726	0.0430493
Gm37933	4.4298	-2.52668	9.06852	0.00859083	0.0432819
Gm48302	0.984982	0.665162	9.06572	0.00859739	0.0433055
Gm37517	1.10418	-0.445303	9.06295	0.00860552	0.0433262
Gimap1	1.79617	-1.78277	9.06242	0.00860708	0.0433262
Ank	0.641982	4.93609	9.0709	0.00861199	0.0433286
Gm12409	1.22975	-0.0930344	9.05815	0.00861965	0.0433453
Gm4349	1.1834	-0.405872	9.05097	0.00864081	0.0434395
Matk	1.31059	0.749573	9.04875	0.00864736	0.043463
Gm26952	1.04517	-0.599576	9.04287	0.00866473	0.0435033
Serinc2	0.797101	3.16469	9.03662	0.00868327	0.0435682
Gm41584	0.882877	2.07401	9.03525	0.00868732	0.0435791
Rras2	1.29901	2.17675	9.06197	0.00883223	0.0441346
Nos1	1.43028	-0.31257	8.98551	0.00883644	0.0441461
Efr3b	1.52381	2.26016	9.18845	0.00888971	0.0443444
Slc44a4	1.67753	0.0333819	8.9556	0.00892752	0.044496
Gm20634	1.40268	2.31886	9.07072	0.00903385	0.0449296
Cacna1f	2.44258	-0.538885	9.09505	0.00911373	0.0452688
Gm38177	2.62762	-2.82905	8.8932	0.009121	0.0452862
Adgrl1	0.894879	3.36417	8.9034	0.00912115	0.0452862
Gm42566	1.09504	1.34895	8.88916	0.00913368	0.0453388
Gm33933	6.75749	-3.11173	9.29647	0.00915874	0.0454341
Trim67	1.0836	0.195844	8.87634	0.00917409	0.0454811
Gm14261	1.00316	0.287244	8.8712	0.00919035	0.0455423
Oat	1.49167	3.55364	9.43845	0.00922068	0.0456634
Efnb2	3.30724	-1.75494	8.96827	0.00922837	0.0456917
4930429D17Rik	2.89399	-2.11307	8.85505	0.00924164	0.0457477
Ifi27l2b	5.68402	-2.4997	8.99782	0.00925049	0.0457623
Slc22a17	0.720375	4.7791	8.93718	0.00925564	0.045778
Aadat	3.34385	-1.19723	9.05868	0.00927661	0.0458622
Dapk2	3.00477	-0.473429	9.10854	0.00934586	0.0461653
Gm10030	1.37244	0.657416	8.81882	0.00935791	0.0461855
Gm14343	1.31015	-1.38117	8.81303	0.00937664	0.0462485
Gm45447	0.807515	1.09945	8.81127	0.00938234	0.0462513
Samd9l	0.663772	3.60129	8.8112	0.00938258	0.0462513
Tafa5	1.80664	4.22108	9.73777	0.00939188	0.0462845
Gm43815	1.94584	-0.950777	8.80572	0.00940036	0.0463164
Gm43193	4.65636	-3.27249	8.79175	0.00944587	0.0464791
Gm17634	2.1828	-1.54084	8.79129	0.00944737	0.0464791
Gm6305	4.33375	-3.31275	8.78153	0.00947933	0.0466166
Gm3928	2.86176	-2.9932	8.77619	0.00949686	0.0466731
Ube2u	4.77398	-2.31831	9.15447	0.00950047	0.046681
Gm45206	3.0645	-2.26081	8.76237	0.00954241	0.0468574
Gm31614	1.02023	-0.52662	8.75511	0.00956645	0.0469556
A830005F24Rik	1.38327	-0.91715	8.75426	0.00956926	0.0469595
Olfr1322	1.06514	0.0983573	8.75132	0.00957903	0.0469956
Trappc14	0.825355	1.31468	8.75082	0.00958067	0.0469956
Gm43102	2.248	-2.65527	8.74433	0.00960227	0.0470606
Mef2d	0.628665	4.17718	8.74212	0.00960961	0.0470606
Mfsd2b	1.67838	-0.803906	8.73617	0.00962947	0.0471157
Mkrn3	3.37828	-2.65275	8.73462	0.00963462	0.047131
Slc14a2	3.32564	1.25505	9.53217	0.00968037	0.0472851
Dnai3	1.63454	-0.282556	8.70911	0.00972032	0.0474106
Gm26813	3.78808	-3.36257	8.70911	0.00972033	0.0474106
Gm13814	0.831268	0.959474	8.70773	0.00972499	0.0474233
Cilk1	0.621946	2.56474	8.70007	0.00975089	0.0475397
Xist	2.6182	-2.02632	8.69662	0.00976258	0.0475837
Serpina7	2.85611	6.22657	10.0621	0.00976605	0.0475837
Lhx1	0.731164	2.74641	8.69466	0.00976925	0.0475893
Mag	2.22165	-2.1035	8.69393	0.0097717	0.0475912
Gm41541	1.08831	0.634438	8.68833	0.00979075	0.047674
AI429214	0.876542	2.42135	8.68601	0.00979866	0.0477013
Tmem252	2.33922	-0.509844	8.81577	0.00981635	0.0477587
Gm42944	0.952581	1.26028	8.67218	0.0098459	0.0478724
Lratd1	0.835328	2.2627	8.66617	0.00986651	0.0479625
Vmn2r95	1.10606	-0.00394469	8.65052	0.00992041	0.0481541
4930519P11Rik	1.46818	-1.40894	8.63978	0.0099576	0.0482895
Sntg2	2.5553	2.77509	9.51914	0.00996205	0.0482895
Mapk8ip1	0.588705	3.70212	8.63827	0.00996285	0.0482895
Gm47545	3.62646	-3.53635	8.63286	0.00998166	0.0483504
Fa2h	1.32076	-0.933551	8.61941	0.0100286	0.0485171
Gm11423	0.739163	2.42866	8.60552	0.0100773	0.0487122
Gm37880	1.10921	-0.897659	8.60246	0.0100881	0.0487356
Gm7644	1.04219	-0.482055	8.60236	0.0100884	0.0487356
Itga4	0.79056	2.98617	8.59023	0.0101313	0.0488917
Myo1e	0.810236	3.13346	8.58961	0.0101335	0.0488922
Gm22748	2.19571	-2.51579	8.58105	0.0101638	0.0490184
Gm48529	1.28963	-0.477735	8.57975	0.0101684	0.0490304
Glt1d1	0.997284	1.43315	8.56174	0.0102327	0.0492482
Gm26647	0.870965	-0.184359	8.53826	0.0103171	0.0496033
Fxyd5	2.97905	1.63232	9.27599	0.0103231	0.0496218
Dnajb3	0.953916	1.28079	8.53416	0.010332	0.0496438
Slc12a3	1.44326	-0.623599	8.52403	0.0103687	0.0497759
Otop1	4.77168	-3.57017	8.68344	0.0103885	0.049823
A530064D06Rik	1.25806	-1.34865	8.51785	0.0103912	0.0498254
Slc25a10	0.640522	4.20786	8.51467	0.0104028	0.0498559
Tent5b	2.63503	-0.567484	8.76934	0.0104038	0.0498559
Bcat1	1.22392	2.31479	8.58974	0.0104061	0.0498559
Apof	2.82919	1.8259	9.20506	0.0104134	0.0498719
Phyhip	0.837061	1.50527	8.51167	0.0104138	0.0498719
Sap130	0.618267	3.72255	8.50947	0.0104218	0.0498864
Gm11274	2.97391	-2.8784	8.50643	0.0104329	0.0499121
Abcd2	1.59869	1.92067	8.68254	0.0104403	0.0499358
Eef1akmt3	1.14717	0.94079	8.50332	0.0104443	0.0499358

## Sheet: downregulated
	logFC	logCPM	F	PValue	FDR
Snd1	-1.50405	9.33132	125.101	8.82754e-09	1.85069e-05
Kiz	-1.76602	5.89165	123.198	9.8094e-09	1.85069e-05
Dpp7	-1.51942	7.01318	121.1	1.10371e-08	1.85069e-05
Actg1	-1.50283	11.0553	118.689	1.26677e-08	1.90222e-05
Creg1	-1.5757	9.57401	117.642	1.3459e-08	1.90222e-05
Acaa2	-1.26287	5.1687	117.075	1.39111e-08	1.90222e-05
Hspa8	-1.81864	12.1122	110.983	2.00229e-08	2.21644e-05
Rpl3	-1.46296	9.08288	107.966	2.41391e-08	2.28019e-05
Hsph1	-1.42081	8.24387	102.883	3.34328e-08	2.87844e-05
Idh3b	-1.05233	6.94027	99.7481	4.11623e-08	3.29952e-05
Rps4x	-1.19642	7.5749	95.6352	5.45571e-08	3.96323e-05
Rpl9	-1.6086	8.18659	93.527	6.32931e-08	4.12326e-05
Kxd1	-1.2702	5.40249	93.4028	6.38548e-08	4.12326e-05
Grn	-0.915041	7.24808	91.5839	7.27672e-08	4.57175e-05
Rala	-1.48791	6.55976	90.7937	7.70706e-08	4.59648e-05
Rps20	-1.52382	6.76205	90.7858	7.71156e-08	4.59648e-05
Eif4b	-1.30196	7.57076	89.6551	8.37874e-08	4.77973e-05
Fdx2	-1.61843	4.62655	89.5722	8.43023e-08	4.77973e-05
Cfap410	-1.13167	6.20562	88.9818	8.80696e-08	4.87444e-05
Glrx3	-1.23702	6.9955	87.4677	9.86346e-08	5.12145e-05
Naxe	-0.966815	7.11454	86.987	1.02282e-07	5.12145e-05
Ate1	-1.28074	7.08367	86.6724	1.04753e-07	5.12145e-05
Prxl2b	-1.81635	5.24478	86.4117	1.06851e-07	5.12145e-05
Marchf7	-1.27307	6.56693	86.2139	1.08474e-07	5.12145e-05
Eif3h	-1.12984	7.10043	86.0124	1.10158e-07	5.12145e-05
Rps18	-1.48859	8.16169	84.0983	1.27702e-07	5.40471e-05
Aplp2	-1.57622	7.70707	83.5035	1.33782e-07	5.5534e-05
Rpl32	-1.52309	7.94641	82.757	1.41882e-07	5.56545e-05
Rp9	-1.26865	5.29451	82.6382	1.43221e-07	5.56545e-05
Rpl7	-1.20444	8.43534	81.7455	1.53755e-07	5.85933e-05
Luc7l	-1.00301	6.85369	81.1843	1.60825e-07	5.90845e-05
Trmt1	-1.4151	5.21855	81.0317	1.62812e-07	5.90845e-05
Pum3	-1.04113	5.81299	80.6609	1.67753e-07	5.90845e-05
Npm1	-1.52576	8.11561	80.2581	1.73313e-07	6.01317e-05
Apex1	-1.20414	4.92854	79.4056	1.85783e-07	6.35105e-05
Rps14	-1.18465	8.77563	78.7847	1.95504e-07	6.54229e-05
Rpl36a	-1.34265	5.43716	78.6739	1.97298e-07	6.54229e-05
Nrf1	-1.42108	5.8783	78.0614	2.07562e-07	6.70135e-05
Gcat	-1.34159	6.20675	77.2223	2.22617e-07	6.95502e-05
Rpl22	-1.52235	5.75001	76.7216	2.32187e-07	7.00962e-05
Rpl23a	-1.25049	7.07766	76.2456	2.41716e-07	7.11258e-05
Rpl19	-1.12132	8.11218	75.6094	2.55153e-07	7.24267e-05
Fth1	-1.15344	9.78071	75.2165	2.63872e-07	7.39032e-05
Eef2	-1.24323	9.97868	74.6964	2.75938e-07	7.63625e-05
Gins4	-0.988235	4.8891	74.209	2.87813e-07	7.77026e-05
Uba52	-0.983076	6.92169	73.8317	2.97401e-07	7.85613e-05
Rpl14	-1.34374	8.30528	73.1837	3.14729e-07	7.8855e-05
Amdhd2	-1.4757	4.79496	73.1602	3.15377e-07	7.8855e-05
Rpl30	-1.2179	7.04164	73.0373	3.18798e-07	7.8855e-05
Rpl35a	-1.10107	6.83641	73.0325	3.18932e-07	7.8855e-05
Idua	-1.85985	6.68731	76.1289	3.25483e-07	7.8855e-05
Rpl27a	-1.39504	6.16003	72.764	3.26558e-07	7.8855e-05
Dnajb1	-1.41506	6.77082	72.4493	3.35759e-07	7.8855e-05
Nagpa	-1.07043	4.62058	72.3334	3.3922e-07	7.8855e-05
Mrpl30	-1.07243	6.36232	71.9523	3.50893e-07	8.01296e-05
Cdk4	-1.02003	7.75058	71.9297	3.51597e-07	8.01296e-05
Rps23	-1.39101	7.22104	71.1325	3.77569e-07	8.22912e-05
Snhg17	-1.95194	4.02393	71.0668	3.79805e-07	8.22912e-05
Khnyn	-1.20126	6.15052	70.9934	3.82322e-07	8.22912e-05
Gigyf2	-1.24057	6.33672	70.8782	3.86307e-07	8.23863e-05
Rpl23	-1.16251	7.2115	70.567	3.9731e-07	8.24631e-05
Gm10275	-1.38491	6.80577	70.1412	4.12943e-07	8.49494e-05
Slc3a2	-1.04349	8.63558	69.9105	4.21706e-07	8.52432e-05
Vps11	-0.988346	7.40447	69.1581	4.51771e-07	8.78558e-05
Ctdspl2	-1.16776	5.09111	68.4783	4.81034e-07	9.16566e-05
Hsp90ab1	-1.52921	10.7616	68.0863	4.98877e-07	9.39625e-05
Ahsa1	-1.09825	7.44057	67.9235	5.06509e-07	9.39965e-05
Ubxn1	-1.21648	6.24835	67.7521	5.14685e-07	9.42077e-05
Rps27	-1.56217	7.77961	67.8123	5.2613e-07	9.43992e-05
Rpl26	-1.12167	7.43121	67.4811	5.27914e-07	9.43992e-05
Rps5	-0.978884	7.5319	67.153	5.44458e-07	9.66144e-05
Clk4	-1.07113	6.50322	66.4456	5.82147e-07	0.00010153
Nfu1	-1.34624	6.01202	66.3485	5.8755e-07	0.00010153
Bex1	-1.67791	6.07607	67.8744	5.8963e-07	0.00010153
Rpap2	-1.03212	5.04193	65.2389	6.53457e-07	0.000109818
Rps9	-1.14916	7.8024	65.1883	6.56657e-07	0.000109818
Vps26c	-1.0125	6.60507	64.7933	6.82251e-07	0.000113283
Rpl18a	-1.16264	8.81052	64.5599	6.979e-07	0.000114249
Gatb	-1.30152	4.40004	63.8873	7.45317e-07	0.000117862
Nampt	-1.28335	6.26872	63.2515	7.93524e-07	0.0001238
Rpl17	-1.32874	7.1843	63.0677	8.08104e-07	0.000124359
Zdhhc2	-1.62241	5.87267	64.0387	8.1611e-07	0.000124359
Vmn2r3	-3.14086	2.24764	63.2009	8.18697e-07	0.000124359
Optn	-1.13766	5.59443	62.6945	8.38661e-07	0.000124477
Eef1a1	-1.13203	11.0476	62.6701	8.40699e-07	0.000124477
Trim28	-0.941767	5.42664	62.5301	8.5253e-07	0.00012543
C1qbp	-1.42429	6.22059	62.3961	8.6403e-07	0.000126322
Lrrc51	-1.50253	3.77741	62.315	8.71075e-07	0.000126556
Cct4	-1.39806	7.80463	62.2417	8.77498e-07	0.000126698
Ftl1	-1.62625	12.4784	61.8905	9.09026e-07	0.000129639
Rps12	-1.31139	4.89365	61.7024	9.26435e-07	0.000131078
Hint2	-1.11348	5.22057	61.6602	9.30394e-07	0.000131078
Arl13b	-1.38669	3.52034	61.5174	9.4393e-07	0.000132184
Mgmt	-2.51905	3.36713	62.7716	9.64295e-07	0.000134228
Rpl8	-1.13723	7.7398	61.1667	9.78121e-07	0.000134541
Mfsd1	-0.95653	7.05505	61.0292	9.91914e-07	0.000135417
Ctsd	-0.834444	9.70626	60.9874	9.96144e-07	0.000135417
Rpl31	-1.19237	6.76185	60.899	1.00517e-06	0.00013585
Lamtor1	-0.898283	6.74981	60.4726	1.05002e-06	0.000141091
Btf3	-1.38449	7.02808	60.2554	1.07372e-06	0.000143232
Dnajc8	-0.831048	6.53298	60.082	1.09308e-06	0.000143232
Dhps	-1.17315	5.32018	60.0727	1.09414e-06	0.000143232
Ahi1	-1.07901	6.50893	60.0425	1.09756e-06	0.000143232
Glul	-1.7845	7.81753	63.4079	1.1111e-06	0.000143232
Slc19a2	-1.66541	4.97765	59.8046	1.18313e-06	0.000148588
St13	-1.27933	8.05872	59.2721	1.18891e-06	0.000148588
Aarsd1	-1.01682	5.92828	59.1199	1.20797e-06	0.000150163
Zpr1	-1.07202	5.99033	59.0414	1.21793e-06	0.000150595
Rpl36	-1.499	7.27056	59.3156	1.24441e-06	0.000152302
2610005L07Rik	-1.34935	6.2091	58.833	1.24483e-06	0.000152302
Cln6	-1.28834	7.4012	58.6286	1.27186e-06	0.000154794
Rtraf	-1.00992	6.95204	58.3185	1.31415e-06	0.000157449
Fam221a	-2.37069	3.82895	61.1325	1.32394e-06	0.000157449
Rpl24	-1.13269	7.14916	58.2281	1.32677e-06	0.000157449
Tpt1	-1.02457	8.63504	58.2066	1.3298e-06	0.000157449
Nmnat3	-1.51345	4.77613	58.1166	1.34254e-06	0.000157449
Ndufb10	-0.895125	7.06225	58.032	1.35464e-06	0.000157449
2310061I04Rik	-0.851571	5.12074	57.4396	1.44292e-06	0.000164422
Rpl13	-1.28395	8.78222	57.3093	1.4632e-06	0.000164941
Gm29216	-0.926665	10.1427	57.2739	1.46876e-06	0.000164941
Ddx52	-1.12046	5.68574	57.181	1.48348e-06	0.000165192
Ppy	-1.33737	10.1683	57.1003	1.4964e-06	0.000165192
Ndufa5	-1.03268	6.06879	57.0816	1.49942e-06	0.000165192
Mcoln1	-1.03778	6.59523	57.0101	1.511e-06	0.000165608
Ass1	-2.4025	3.44314	58.2748	1.51744e-06	0.000165608
Nsun2	-0.955138	7.23408	56.7518	1.55369e-06	0.000167986
Rpsa	-0.934842	8.53362	56.6065	1.57829e-06	0.000169073
Rps19	-1.38679	8.25051	56.2415	1.64209e-06	0.000173509
Csde1	-1.04745	9.16047	55.8483	1.71409e-06	0.000179813
Fbxl4	-1.10089	6.02918	55.8316	1.71722e-06	0.000179813
2410006H16Rik	-2.21615	5.64026	63.7001	1.7479e-06	0.000181391
Rps24	-1.23897	7.00515	55.5496	1.77117e-06	0.000182989
Hspa9	-1.73063	9.84287	57.8141	1.78747e-06	0.000183438
Mfap1a	-0.906847	5.79658	55.432	1.79424e-06	0.000183438
Cnbd2	-1.76014	3.67721	55.3149	1.81754e-06	0.000183438
Ndufa6	-0.828955	7.14003	55.2182	1.83704e-06	0.000183715
Sord	-1.77053	5.60868	58.3447	1.84142e-06	0.000183715
Clta	-1.04483	6.98764	55.0428	1.87301e-06	0.000184777
Sod1	-1.02504	6.80222	55.0289	1.87591e-06	0.000184777
Mrpl23-ps1	-1.20752	5.66402	54.9117	1.90043e-06	0.000185746
Nhlrc3	-1.10493	5.50222	54.8678	1.90972e-06	0.000185746
Siva1	-1.1113	5.02273	54.8233	1.91917e-06	0.000185888
S100a1	-1.325	6.94083	54.6341	1.95998e-06	0.000189053
Zdhhc4	-0.877282	5.28251	54.5832	1.97113e-06	0.000189343
Ssrp1	-0.889006	7.27039	54.4958	1.99044e-06	0.00018963
Ptpmt1	-1.1677	4.67789	54.4202	2.00732e-06	0.000190457
Rpl9-ps6	-1.88737	4.22499	55.2975	2.06797e-06	0.000195379
Grpel2	-1.46649	6.2493	54.7579	2.076e-06	0.000195379
Las1l	-0.955426	6.37697	54.0564	2.09082e-06	0.000195592
Rps16	-0.997755	6.63264	53.9671	2.11192e-06	0.000195592
Abhd12	-0.718928	6.57455	53.8446	2.14123e-06	0.000197061
Slc1a4	-1.06738	6.11469	53.8301	2.14473e-06	0.000197061
Nfx1	-1.00585	7.3949	53.6784	2.18176e-06	0.000199674
Mfap1b	-0.889637	6.96515	53.5388	2.21648e-06	0.000202056
Ghitm	-1.19994	9.767	53.4753	2.23248e-06	0.000202719
2310040G24Rik	-1.62168	3.06233	53.2571	2.28845e-06	0.000206191
Dcxr	-1.68601	3.4797	53.1158	2.32554e-06	0.000208724
Vdac2	-0.850699	7.31371	53.0744	2.33653e-06	0.000208904
Pcp4	-2.50035	4.09841	57.8837	2.34567e-06	0.000208917
Rpl37	-1.22769	7.16501	52.886	2.38731e-06	0.000209417
Selenow	-2.18423	6.16338	60.9711	2.44295e-06	0.000211984
Naca	-0.982887	7.47109	52.4791	2.50131e-06	0.000216154
Stradb	-1.3668	5.0318	52.3673	2.53371e-06	0.000216773
Rpl4	-1.08694	9.7019	52.3175	2.54827e-06	0.000216773
Eno2	-1.05353	5.77222	52.1123	2.60938e-06	0.000220573
Chchd6	-0.951682	5.31752	51.9114	2.6708e-06	0.000224801
Hspd1	-1.28282	8.37757	51.7781	2.71244e-06	0.000226441
Aldh6a1	-1.03906	5.86885	51.733	2.72671e-06	0.000226441
Bloc1s2	-1.09926	5.09299	51.7183	2.73138e-06	0.000226441
Mettl22	-1.62536	4.00891	51.6321	2.75892e-06	0.000226441
Ndufa10	-0.71508	6.63361	51.603	2.7683e-06	0.000226441
Plekhb1	-1.06078	5.41346	51.5471	2.7864e-06	0.000226441
Angptl6	-2.89609	7.18296	66.5498	2.81859e-06	0.000226441
Ccdc50	-0.938058	5.2423	51.4386	2.82192e-06	0.000226441
1700007L15Rik	-1.31572	3.49554	51.2182	2.89564e-06	0.000231313
Gfer	-1.24276	4.86273	51.0832	2.94188e-06	0.000233373
Vps37a	-1.10509	8.14873	51.0612	2.94948e-06	0.000233373
Pim3	-1.11421	6.18925	51.0552	2.95155e-06	0.000233373
Rps11	-0.893029	7.86802	50.9798	2.97786e-06	0.000233862
Ggct	-1.12914	3.68803	50.9234	2.99768e-06	0.000234626
Rrp15	-1.31687	3.93099	50.764	3.05453e-06	0.000238274
Rps15	-1.11979	6.74743	50.6984	3.07829e-06	0.000239324
Cxcl16	-2.13069	4.34023	54.4034	3.08954e-06	0.000239398
Atg14	-1.25949	5.11534	50.635	3.10145e-06	0.000239522
Igbp1	-0.951399	4.26363	50.3942	3.19124e-06	0.00024483
Cmss1	-1.63251	3.12669	50.2997	3.22726e-06	0.000246779
Rxylt1	-1.04671	5.88597	50.1925	3.26868e-06	0.000247309
Eea1	-1.09861	5.7665	50.1716	3.27683e-06	0.000247309
Ift52	-0.910841	6.47145	50.112	3.30021e-06	0.000247309
Pdcd5	-0.89029	5.77815	50.018	3.33741e-06	0.000247833
Mkrn2	-0.891013	6.22206	49.959	3.36102e-06	0.000247833
Bcas2	-0.886648	6.59328	49.9474	3.3657e-06	0.000247833
Bcl6	-2.15609	2.32235	49.9393	3.36897e-06	0.000247833
Arpc2	-0.821844	7.82883	49.786	3.43136e-06	0.000249361
Gm47428	-1.85064	4.73157	52.4973	3.44973e-06	0.000249361
Rpl11	-1.24876	7.03244	49.7335	3.453e-06	0.000249361
Nudc	-1.24171	7.2489	49.6032	3.50747e-06	0.000250155
Gm10557	-2.3548	2.64517	49.6016	3.50816e-06	0.000250155
Brme1	-2.71207	0.700448	49.5019	3.55048e-06	0.000252336
Stip1	-0.974665	7.79437	49.3886	3.59928e-06	0.000253542
Lonp1	-1.72501	7.56869	53.2484	3.63618e-06	0.000254715
Rps17	-0.931764	7.2804	49.3003	3.63784e-06	0.000254715
Hspa4l	-0.719235	7.26547	49.2573	3.65678e-06	0.000255272
Rps3	-1.01609	8.65535	49.1771	3.69242e-06	0.000256221
Dnajc2	-1.17426	5.23872	49.059	3.7456e-06	0.000258368
Ang	-0.942869	6.97355	49.0259	3.76069e-06	0.000258407
Riok3	-0.931165	7.82481	48.9876	3.77817e-06	0.000258407
Tbc1d31	-1.92482	5.16182	53.4704	3.77951e-06	0.000258407
Rps7	-1.16412	7.06723	48.8314	3.85059e-06	0.000261267
Cct7	-0.913952	9.06146	48.8219	3.85505e-06	0.000261267
Asnsd1	-1.00481	6.50213	48.5534	3.98335e-06	0.000269099
Atad3a	-1.09967	5.56283	48.3984	4.05964e-06	0.000270402
Llph	-1.15101	5.28659	48.3242	4.09673e-06	0.000270495
Tpp1	-1.02694	6.98677	48.3121	4.10281e-06	0.000270495
Hspe1	-1.35588	6.71296	48.6529	4.10757e-06	0.000270495
Cryzl1	-0.944433	5.84619	48.2764	4.12085e-06	0.000270602
Lad1	-1.53801	4.53243	48.2787	4.20804e-06	0.000274368
Rpl37a	-1.06195	8.29738	48.0479	4.23826e-06	0.000274368
Wsb1	-1.39912	4.56439	48.0446	4.23999e-06	0.000274368
Dnaja3	-1.01819	7.63441	47.8438	4.34638e-06	0.000278336
Vti1b	-0.783008	7.43964	47.5536	4.50552e-06	0.000284158
Sh3bgrl3	-0.856139	4.57708	47.5535	4.50558e-06	0.000284158
Coa4	-0.944685	4.28365	47.5482	4.50852e-06	0.000284158
H2-Ke6	-1.11088	6.17614	47.5339	4.51655e-06	0.000284158
Snhg16	-2.50836	2.97735	48.918	4.53237e-06	0.000284158
Med28	-0.812885	7.18612	47.4722	4.55131e-06	0.000284408
Rpl12	-1.637	4.2097	47.5292	4.61488e-06	0.000287607
Setd3	-1.03511	8.12084	47.2631	4.67146e-06	0.000289581
Cct6a	-0.940061	8.46999	47.1145	4.75899e-06	0.000293441
Slc38a7	-1.375	5.4242	47.2102	4.81004e-06	0.000295805
Rps2	-1.13061	8.8101	47.0038	4.82543e-06	0.000295968
Cnppd1	-0.825028	5.16078	46.8188	4.93877e-06	0.000301017
Rps6	-0.979998	8.68902	46.7809	4.96235e-06	0.000301188
Ppie	-1.21459	4.40278	46.6858	5.02211e-06	0.000304021
Hsp90aa1	-1.41082	8.93136	47.1363	5.1567e-06	0.000311357
Mknk1	-0.92659	5.99002	46.4101	5.2e-06	0.00031235
Slc25a39	-0.766272	9.00677	46.3516	5.23869e-06	0.000313862
Prxl2a	-1.00379	6.33356	46.2773	5.28827e-06	0.000315837
Chmp3	-0.806466	7.32503	46.2615	5.29883e-06	0.000315837
Arpc5l	-0.991989	7.54823	46.1109	5.4012e-06	0.000321116
C920021L13Rik	-1.97355	1.5517	45.9457	5.51606e-06	0.000325311
Supt3	-1.9909	2.95887	45.9388	5.52091e-06	0.000325311
Cpsf4	-1.04716	4.25792	45.9291	5.52773e-06	0.000325311
Hsdl1	-0.766658	6.44817	45.8413	5.59004e-06	0.000327579
Gm7536	-1.29516	5.78132	45.8455	5.64124e-06	0.000328315
Cd83	-2.3148	1.29832	45.738	5.66435e-06	0.000328363
Mipol1	-1.69761	4.64036	47.3069	5.73468e-06	0.000331613
Kif3a	-1.0547	5.20825	45.6154	5.75405e-06	0.000331907
Eif3f	-1.53696	6.01516	47.7401	5.80519e-06	0.000334028
Rps25	-0.85283	7.70892	45.4826	5.853e-06	0.000335948
Ccdc91	-0.939459	6.58885	45.3961	5.91841e-06	0.000338179
Gm15500	-0.878819	8.10388	45.3027	5.99006e-06	0.000340452
Snhg1	-2.46451	4.73399	52.9899	6.00815e-06	0.000340647
Spata6	-1.2255	4.21779	45.1771	6.08798e-06	0.000343607
Dusp28	-0.890764	5.51468	45.1559	6.10469e-06	0.000343607
Psmg1	-1.04047	5.37146	45.0312	6.20395e-06	0.000347096
Traf6	-0.811016	6.04375	45.0011	6.22822e-06	0.000347096
Eif3c	-1.00685	8.85572	44.9973	6.23124e-06	0.000347096
Tk2	-0.757573	5.79599	44.9848	6.24133e-06	0.000347096
Gm21811	-1.75584	2.64777	44.6833	6.49079e-06	0.000357547
Kcnh2	-1.20408	5.22386	44.6016	6.56027e-06	0.000358951
Mrpl3	-0.658895	5.51538	44.5989	6.5626e-06	0.000358951
Gm44597	-1.68368	2.08204	44.4662	6.6773e-06	0.000363514
BC065397	-2.00371	2.54745	44.4343	6.70527e-06	0.000364184
Pparg	-1.57374	3.392	44.4116	6.72518e-06	0.000364414
Tcp1	-0.836485	8.13662	44.3471	6.78225e-06	0.000365801
1700113A16Rik	-1.11029	3.42953	44.1325	6.976e-06	0.00037365
Zmym6	-0.957081	5.31868	44.1028	7.00332e-06	0.000374251
Idh2	-1.02551	8.27707	44.0508	7.05147e-06	0.000374359
Rplp2	-1.13355	6.58905	44.027	7.07361e-06	0.000374563
Ap5z1	-1.09475	4.25694	43.9791	7.11838e-06	0.000374922
Tpt1-ps3	-1.04209	6.83837	43.9588	7.13745e-06	0.000374922
Pak1ip1	-0.877083	6.13466	43.9156	7.17828e-06	0.000374922
Hscb	-1.85265	3.58586	44.0601	7.1826e-06	0.000374922
Sbds	-0.998637	6.4775	43.911	7.18264e-06	0.000374922
Washc2	-0.825107	6.39454	43.8449	7.24562e-06	0.000374922
Ubr7	-0.89043	6.03428	43.8449	7.24566e-06	0.000374922
Reep6	-1.50518	8.15566	45.8321	7.26409e-06	0.000374922
Rrm2b	-0.884291	5.24888	43.8154	7.27393e-06	0.000374922
Neil2	-1.88649	3.79267	44.593	7.39816e-06	0.000380481
Rpl34	-1.05219	7.15538	43.5429	7.54142e-06	0.000385191
B2m	-1.07988	5.37168	43.4888	7.59591e-06	0.000385534
Aimp1	-1.11976	5.66431	43.3395	7.74843e-06	0.00038987
Slc25a38	-0.96144	4.70655	43.2466	7.84512e-06	0.000393034
Gemin2	-1.21296	4.14089	43.2165	7.87666e-06	0.000393765
Nufip1	-1.16461	4.38928	43.1495	7.94759e-06	0.000395934
Gpn1	-0.927863	5.58856	43.1434	7.95412e-06	0.000395934
Ctns	-0.88875	5.78025	42.9928	8.11615e-06	0.000401421
Cd274	-1.31477	4.55673	42.9366	8.17764e-06	0.000402937
Maz	-1.59488	3.92788	42.8052	8.32339e-06	0.000406482
Rps10	-1.00095	6.78352	42.7547	8.38013e-06	0.000408395
Fbxo6	-1.05248	5.58177	42.6971	8.44546e-06	0.000409006
Trnau1ap	-1.02935	5.25277	42.6336	8.51817e-06	0.00041078
Gtf3c6	-1.01372	4.92823	42.6122	8.54283e-06	0.00041078
0610010K14Rik	-1.01354	4.67112	42.6072	8.54862e-06	0.00041078
Bax	-1.09009	6.45457	42.5053	8.66712e-06	0.000415414
Mybbp1a	-1.02311	7.1377	42.4503	8.73194e-06	0.00041766
Selenoh	-1.23504	3.63645	42.2842	8.93087e-06	0.000423688
Cdk10	-0.904644	4.50262	42.2534	8.9684e-06	0.000424601
Thap4	-0.894546	4.89712	42.162	9.08051e-06	0.000429036
Adss	-0.816959	5.63795	42.1274	9.12345e-06	0.00043019
Rdh16	-2.81615	-0.420551	42.0629	9.204e-06	0.000432531
Aaas	-1.29443	5.47258	42.1969	9.2103e-06	0.000432531
Use1	-0.966993	5.17949	41.9181	9.38778e-06	0.000439091
Psmg2	-0.959993	5.90087	41.8601	9.46262e-06	0.000440713
Spg21	-1.0644	6.55902	41.8585	9.46466e-06	0.000440713
Ttc3	-1.11011	7.5403	41.8084	9.52989e-06	0.000442179
Fibp	-0.735324	5.65187	41.7466	9.61088e-06	0.000445049
2310015A10Rik	-1.71714	3.30988	41.7149	9.65286e-06	0.000445525
Ndufb5	-0.72992	6.82269	41.7098	9.6595e-06	0.000445525
Hook2	-1.05133	6.18729	41.6212	9.77787e-06	0.000446694
Vdac1	-1.95052	7.95476	47.5387	9.7854e-06	0.000446694
Rps8	-0.99229	7.0962	41.5715	9.84488e-06	0.000447855
Mcrip1	-1.11526	7.27413	41.517	9.91901e-06	0.000449468
Timm10	-1.04745	4.15419	41.4729	9.97951e-06	0.00045133
Tmem222	-0.95832	6.40477	41.21	1.03487e-05	0.000464877
Rps15a	-1.47241	5.90994	43.1024	1.0359e-05	0.000464877
Ufd1	-0.730381	6.89047	41.1181	1.04814e-05	0.000468558
C87436	-0.766982	5.12649	41.0888	1.05241e-05	0.000469563
Fam229b	-0.928189	3.6398	41.0584	1.05686e-05	0.000470647
Ss18	-0.709968	6.21996	40.9899	1.06696e-05	0.000473446
Hdac11	-1.02235	4.65789	40.9784	1.06866e-05	0.000473446
Impact	-1.1064	6.84169	40.9386	1.0746e-05	0.000474908
Nbn	-0.783909	5.46072	40.8098	1.09406e-05	0.000478739
Rora	-0.864215	6.72852	40.7996	1.09563e-05	0.000478739
Tubgcp2	-0.796634	5.65999	40.7737	1.09959e-05	0.000479568
Tbpl1	-0.986653	5.12139	40.708	1.10973e-05	0.000482184
Slc29a2	-1.81957	2.02871	40.6083	1.12531e-05	0.000487132
Nit2	-1.30945	3.87461	40.5096	1.14098e-05	0.000492998
Cblc	-1.21093	4.33908	40.3749	1.16278e-05	0.000501485
Eefsec	-0.880303	4.83364	40.3172	1.17226e-05	0.00050274
Dnajb12	-0.824346	4.83286	40.27	1.18007e-05	0.000503804
Rps27a	-1.08507	7.84951	40.2635	1.18116e-05	0.000503804
Coro1b	-0.873412	7.17001	40.1506	1.20013e-05	0.000510022
Mrpl9	-0.982708	5.70058	40.1197	1.20537e-05	0.000510384
Gtf2h1	-1.23008	5.89041	40.1641	1.21975e-05	0.000514598
Fbxl3	-1.02974	4.28116	40.0167	1.22306e-05	0.000515058
Iqcb1	-1.09357	5.5998	39.9994	1.22606e-05	0.000515387
Snx2	-0.785219	7.03293	39.9732	1.23062e-05	0.00051544
Ntan1	-0.862641	5.48876	39.9327	1.23771e-05	0.000516548
Cacybp	-1.23811	7.79864	40.1402	1.24641e-05	0.000519249
Klhl24	-1.15193	5.4784	39.8056	1.26023e-05	0.000524065
Rabep1	-0.8536	6.15482	39.6901	1.28111e-05	0.000530852
Cat	-1.87596	4.34333	42.3098	1.29522e-05	0.000534791
Arfrp1	-0.813556	5.95809	39.559	1.30529e-05	0.000537066
Ndufb9	-0.833328	8.15909	39.5339	1.30997e-05	0.000537066
Ncl	-1.0217	7.8372	39.4992	1.31649e-05	0.000538141
Bphl	-0.952368	5.37084	39.4953	1.31723e-05	0.000538141
Ndufs7	-0.744458	7.12334	39.4374	1.32817e-05	0.00054071
Bloc1s6	-0.694294	5.5917	39.4188	1.3317e-05	0.000541203
Nagk	-0.709785	6.05343	39.3983	1.33563e-05	0.000541761
Mtrr	-0.814984	5.09039	39.3611	1.34276e-05	0.000542849
Clybl	-1.06713	3.68791	39.2036	1.37346e-05	0.000552669
Hnrnpc	-0.936647	8.21405	39.0483	1.40451e-05	0.000563892
Eapp	-0.934268	5.04924	39.0069	1.41292e-05	0.000565693
Atp6v1c1	-0.818758	8.17362	39.0023	1.41387e-05	0.000565693
Kat8	-0.877379	5.06363	38.9431	1.426e-05	0.000567669
Gm10175	-1.06944	6.64424	38.8594	1.44335e-05	0.000572563
Ccdc93	-1.09839	4.36104	38.8069	1.45436e-05	0.000574267
Gdi2	-0.742529	9.01762	38.8003	1.45575e-05	0.000574267
Nabp1	-1.5593	5.51286	41.2995	1.45649e-05	0.000574267
Klf6	-0.996129	4.80842	38.7395	1.46863e-05	0.000577662
Ddx59	-1.19592	3.88775	38.697	1.47772e-05	0.000579451
Npc2	-0.728764	7.41739	38.6129	1.49589e-05	0.000585411
Aprt	-0.889897	5.05242	38.5567	1.50816e-05	0.000589221
Cep57	-1.00447	5.49602	38.4741	1.5264e-05	0.000594349
Surf1	-0.825762	6.01248	38.4397	1.53407e-05	0.000596339
Nudt18	-0.840895	5.75665	38.338	1.55702e-05	0.000601891
ENSMUSG00002075453	-2.33219	0.00389483	38.3079	1.56389e-05	0.000601891
ENSMUSG00002075931	-2.33219	0.00389483	38.3079	1.56389e-05	0.000601891
ENSMUSG00002076650	-2.33219	0.00389483	38.3079	1.56389e-05	0.000601891
Snord3b4	-2.33219	0.00389483	38.3079	1.56389e-05	0.000601891
Zfas1	-2.52722	4.34047	44.5782	1.60904e-05	0.000612887
Fars2	-0.747999	5.13496	38.1056	1.61092e-05	0.000612887
Rdm1	-2.49075	3.22187	40.8634	1.6136e-05	0.000612898
Rack1	-0.847759	7.79274	37.9442	1.6496e-05	0.000624539
Rps28	-0.917749	6.96782	37.9167	1.6563e-05	0.000626056
Cc2d1b	-0.707344	6.18977	37.8084	1.68295e-05	0.000628505
Tmed1	-0.895253	4.3463	37.7765	1.69092e-05	0.000628874
Zfp467	-1.4117	3.4679	37.7001	1.71011e-05	0.000634022
Ppp1r11	-0.747858	6.0747	37.6482	1.72331e-05	0.00063607
Snhg6	-1.45665	3.68826	37.6409	1.72516e-05	0.00063607
Eif4a2	-0.835782	8.44385	37.6354	1.72658e-05	0.00063607
Gm36608	-1.85647	0.966511	37.6194	1.73066e-05	0.000636566
Nadsyn1	-0.985131	3.7373	37.5548	1.74732e-05	0.000640667
Ube2d-ps	-1.00522	4.69541	37.4948	1.76296e-05	0.000645267
Taf6	-0.60004	6.34604	37.4555	1.77329e-05	0.000645267
Sdc4	-1.28748	6.62997	38.4141	1.77601e-05	0.000645267
Ciart	-1.48915	4.73793	38.5266	1.77651e-05	0.000645267
Tmem209	-0.99538	5.16718	37.4432	1.77653e-05	0.000645267
Gtf2f2	-0.949982	5.42525	37.3489	1.80162e-05	0.0006504
Atp6v1g1	-0.884631	8.31039	37.3481	1.80185e-05	0.0006504
Spata5l1	-1.9587	3.24564	37.6497	1.81485e-05	0.000654076
Gsto1	-1.59232	5.43588	40.0421	1.82223e-05	0.000654706
Wdr89	-1.25398	2.55358	37.2536	1.8274e-05	0.000655553
Usp11	-1.37366	4.4923	37.3081	1.84367e-05	0.000659353
Eif3k	-0.817856	6.32508	37.1757	1.84879e-05	0.000660168
Psrc1	-2.7346	1.56369	37.1595	1.8682e-05	0.000664575
Cant1	-0.940555	6.30853	37.0649	1.87968e-05	0.0006671
Thnsl1	-0.807083	4.96824	37.0281	1.89008e-05	0.000667731
Coq5	-0.883041	5.39479	36.9971	1.89889e-05	0.000669826
Polr1c	-0.994561	5.47412	36.9014	1.92636e-05	0.000678489
Noa1	-1.19819	4.43696	36.8851	1.93109e-05	0.000679126
Ppia	-0.917945	9.18373	36.8175	1.95082e-05	0.000683993
Rhbdd1	-1.0722	6.98167	36.7825	1.96113e-05	0.000686572
Grina	-0.803567	7.39881	36.7442	1.97249e-05	0.000687444
Prpf40b	-1.0603	4.78831	36.6907	1.98846e-05	0.000689906
Rpl21	-1.02376	7.30718	36.6779	1.9923e-05	0.000690208
Flcn	-1.09798	7.53443	36.6391	2.00401e-05	0.000692201
Gpatch2l	-0.760056	4.5823	36.5684	2.02556e-05	0.000696559
Fnip2	-1.79968	5.24446	40.5399	2.02861e-05	0.000696559
Tuft1	-1.42123	5.95491	38.3359	2.05873e-05	0.000705859
Mrpl2	-0.650085	5.80378	36.3287	2.1005e-05	0.000718061
Ddit3	-3.05812	8.30958	47.2589	2.10371e-05	0.000718105
Crebrf	-1.42303	5.69284	37.9083	2.12787e-05	0.000720975
Rassf2	-1.82194	2.72511	36.2377	2.1298e-05	0.000720975
Akt3	-0.777312	4.47573	36.2065	2.13994e-05	0.000722801
Mtg1	-0.956581	5.27883	36.1939	2.14404e-05	0.000722801
Mrpl52	-1.0927	4.32066	36.1519	2.15781e-05	0.000724861
Fau	-1.04978	6.90586	36.1385	2.16222e-05	0.000725296
Cyb5r1	-2.62915	7.16812	45.8358	2.17469e-05	0.000727213
Gm32856	-1.94542	2.61983	35.9672	2.21957e-05	0.000739201
Cct5	-0.895735	8.70846	35.8854	2.24759e-05	0.000745326
Gm45847	-2.3224	3.7952	39.6286	2.25271e-05	0.000745961
Wdr5	-0.736959	5.42207	35.8449	2.26157e-05	0.000747568
Camk1d	-2.05201	3.63912	37.7021	2.26399e-05	0.000747568
Lamp1	-0.845303	5.96966	35.6806	2.31943e-05	0.000758334
Gm31812	-1.97786	0.900552	35.6684	2.32379e-05	0.000758693
Plrg1	-0.648168	6.22479	35.6421	2.33322e-05	0.000760702
Dguok	-0.704427	5.74705	35.6174	2.34211e-05	0.000761465
Exosc2	-0.905067	4.8005	35.5972	2.34942e-05	0.000762775
Arpp19	-0.985195	6.17459	35.5301	2.37388e-05	0.000767498
Gss	-0.904673	5.46625	35.4285	2.41148e-05	0.000777324
Actb	-0.953877	7.18446	35.4209	2.4143e-05	0.000777324
Tex264	-0.843401	5.86609	35.3742	2.43181e-05	0.000779298
Cep128	-1.42601	2.13186	35.3527	2.43994e-05	0.000780176
Zyx	-1.7631	3.08486	35.3229	2.45125e-05	0.000782717
Acsf3	-0.89193	3.50279	35.282	2.46684e-05	0.000786614
Ftl1-ps1	-1.28946	3.08365	35.2485	2.47969e-05	0.000789334
Surf2	-1.11979	5.11438	35.2421	2.48216e-05	0.000789334
Gm53012	-0.868195	4.77715	35.201	2.49808e-05	0.00079331
Tars2	-1.00004	5.4973	35.1632	2.51281e-05	0.000796901
Pgam5	-0.790076	6.60687	35.1055	2.53549e-05	0.000802998
Aktip	-0.666539	7.28443	35.0718	2.54883e-05	0.000806125
Exosc1	-0.804276	4.95147	35.0359	2.56316e-05	0.000809554
Tmem192	-0.713895	5.80215	34.9074	2.6151e-05	0.00081928
Mrnip	-1.5811	1.92271	34.8878	2.62316e-05	0.000819596
Fam177a	-0.811105	6.52034	34.8503	2.63857e-05	0.000822201
Poli	-1.14101	3.85402	34.8109	2.65493e-05	0.000826193
Mrps9	-0.976137	4.31356	34.7947	2.66168e-05	0.000826675
Dtd1	-0.835328	5.10651	34.7423	2.68364e-05	0.000829573
Ppp1r3e	-1.85785	0.582084	34.6781	2.71083e-05	0.000833627
D130020L05Rik	-1.39958	2.49808	34.6625	2.71748e-05	0.000833627
App	-0.937193	8.21306	34.6622	2.71761e-05	0.000833627
Polr3a	-0.747366	5.16142	34.6014	2.74372e-05	0.000838115
Rbbp7	-0.679879	8.3965	34.57	2.75734e-05	0.000841168
Spidr	-0.957765	5.15944	34.5263	2.77639e-05	0.000845871
Ddx20	-0.960866	5.08794	34.5125	2.78245e-05	0.000846481
Ntpcr	-0.948349	3.88383	34.5051	2.78567e-05	0.000846481
Mtr	-1.12627	3.66283	34.4684	2.80184e-05	0.000850283
Chordc1	-0.87902	6.75966	34.3931	2.83537e-05	0.000856988
Rnase4	-1.02073	9.83728	34.3912	2.83623e-05	0.000856988
Erlin1	-1.12815	5.281	34.3857	2.83869e-05	0.000856988
Dnttip2	-0.819159	6.17208	34.3626	2.84911e-05	0.000859019
Fam151b	-1.45192	3.11354	34.3089	2.87342e-05	0.000864314
Zcwpw1	-1.97784	2.45138	34.2642	2.89386e-05	0.000865075
Echs1	-0.988785	5.9331	34.257	2.89716e-05	0.000865075
Eef1d	-0.864118	6.63625	34.253	2.89897e-05	0.000865075
Mrps27	-0.828143	4.39487	34.2241	2.9123e-05	0.000867941
Ptgr2	-0.674951	6.55133	34.2017	2.92268e-05	0.00086973
Phax	-0.695801	5.44203	34.1825	2.93158e-05	0.00086973
Psmb9	-1.44398	3.58754	34.1509	2.94631e-05	0.000872484
Creb1	-0.744562	5.72235	34.1245	2.95871e-05	0.000873855
Pip5k1c	-1.37807	6.72767	36.0024	2.96222e-05	0.000873855
Nob1	-0.850666	5.43956	34.0932	2.97349e-05	0.000876066
Mrps24	-0.881571	5.4433	34.0361	3.00065e-05	0.000881836
Pwp2	-1.13257	4.58125	34.0022	3.01689e-05	0.00088471
Naaa	-1.16191	4.02129	33.9998	3.01805e-05	0.00088471
Ripk2	-0.829769	3.93831	33.97	3.03242e-05	0.000887803
Plbd2	-0.647102	5.06364	33.9535	3.04038e-05	0.000889016
U2af1	-0.803295	5.6642	33.9361	3.04884e-05	0.000889252
Clpp	-0.773459	6.85898	33.9003	3.06636e-05	0.000893241
Ttll13	-1.59128	2.45447	33.8807	3.07596e-05	0.000893798
Exosc8	-0.9677	3.81934	33.8227	3.1046e-05	0.000898649
Tmem179b	-0.703345	5.8604	33.8192	3.10635e-05	0.000898649
Mettl2	-1.00763	3.63952	33.8156	3.10812e-05	0.000898649
Fam219b	-0.714386	4.70265	33.7335	3.14926e-05	0.000904873
Dync2li1	-0.788699	5.50921	33.7072	3.16257e-05	0.000905067
Cwf19l1	-1.02873	3.84202	33.7068	3.16278e-05	0.000905067
Stard6	-1.22334	2.46231	33.7017	3.16536e-05	0.000905067
Gtpbp4	-0.814968	6.07188	33.6044	3.21521e-05	0.000911473
1700007K13Rik	-2.40628	1.58298	33.594	3.2206e-05	0.000911888
Mrpl38	-0.746064	5.54324	33.5707	3.2327e-05	0.000913842
Orc2	-0.687127	5.61984	33.5655	3.23536e-05	0.000913842
Zc3h8	-1.40809	3.6432	33.5553	3.24071e-05	0.00091388
2700062C07Rik	-0.799876	4.3651	33.5502	3.24336e-05	0.00091388
Zmat1	-1.14691	3.5744	33.5188	3.25977e-05	0.000917392
Vmn2r1	-2.05209	1.03221	33.4902	3.27486e-05	0.000918096
Zfp869	-0.660883	6.69896	33.4856	3.27729e-05	0.000918096
Snhg15	-1.75745	5.2641	37.1755	3.28202e-05	0.000918096
Tube1	-1.77822	2.65924	33.4468	3.29786e-05	0.000920312
Gm16124	-1.63701	2.56181	33.4163	3.31407e-05	0.000923728
Them4	-1.63012	4.37313	34.9681	3.32259e-05	0.000924994
Stbd1	-3.33456	6.62892	44.6076	3.32785e-05	0.00092535
Eci1	-0.889945	5.33823	33.3346	3.35812e-05	0.000928741
Snhg5	-1.88116	4.16475	35.7586	3.40239e-05	0.000938219
Efcab2	-1.50261	3.71643	33.2323	3.41705e-05	0.000940032
Apmap	-0.783344	6.8627	33.2096	3.42675e-05	0.000941588
Smyd3	-0.611621	5.32198	33.1804	3.44301e-05	0.000943823
Dhx35	-1.06985	3.93585	33.117	3.47864e-05	0.000952466
6430503K07Rik	-1.94367	1.57208	33.1007	3.48781e-05	0.000953855
Dph5	-0.955845	4.13728	33.0484	3.51761e-05	0.000959745
Krr1	-0.857805	5.56546	33.0014	3.54459e-05	0.000964843
Ccdc43	-0.868467	4.97881	32.8979	3.6049e-05	0.000978967
0610009L18Rik	-1.68625	2.82332	32.8235	3.64898e-05	0.000987475
Adprs	-0.666063	5.49326	32.7884	3.66996e-05	0.000991998
Zyg11b	-1.02374	5.38056	32.7748	3.67816e-05	0.00099205
Rad51d	-0.846228	4.71957	32.7739	3.67869e-05	0.00099205
Apaf1	-1.06491	2.73084	32.6561	3.75036e-05	0.00100787
Sft2d1	-0.746418	4.26648	32.6309	3.76588e-05	0.00101087
Mslnl	-3.82929	4.11954	41.6557	3.77222e-05	0.00101141
Paqr3	-1.29532	3.92196	32.5901	3.79122e-05	0.00101533
Ubl3	-0.700923	8.30417	32.5214	3.83428e-05	0.00102238
Zfp622	-0.853199	5.6483	32.4997	3.84794e-05	0.00102462
Cmc1	-0.947609	4.01277	32.4658	3.86952e-05	0.00102803
Pgap2	-0.738173	4.81319	32.4212	3.89808e-05	0.00103206
Comtd1	-1.26695	3.45962	32.4028	3.90991e-05	0.00103401
Sgf29	-0.881064	4.70023	32.388	3.91947e-05	0.00103536
Vps33a	-0.610021	5.93068	32.3802	3.9245e-05	0.00103552
Prox1os	-1.79791	1.50236	32.3508	3.94361e-05	0.00103938
Lzic	-1.50167	4.17117	32.977	3.97934e-05	0.00104406
Aatf	-0.983589	5.2248	32.2885	3.9844e-05	0.00104421
Prxl2c	-1.37698	6.85777	34.2831	3.99549e-05	0.00104476
Adh5	-1.08428	6.48268	32.2917	4.047e-05	0.00105467
Hexb	-0.837048	5.63058	32.1107	4.10347e-05	0.00106359
Stoml1	-0.935524	4.4158	32.1074	4.10569e-05	0.00106359
Rps26	-1.05335	5.98098	32.0964	4.11325e-05	0.00106359
Smc5	-0.858086	4.58455	32.0562	4.14078e-05	0.0010689
Zfp346	-1.03696	5.11943	31.936	4.22438e-05	0.00108628
Rpl13a	-1.19232	7.22697	32.6372	4.26935e-05	0.00109475
Cep126	-1.77802	2.37909	31.8631	4.27607e-05	0.00109475
Prkra	-0.886499	3.76992	31.8538	4.2827e-05	0.00109522
Pdgfa	-1.62455	4.66245	33.9522	4.31801e-05	0.00110304
Strap	-0.795473	7.65922	31.7627	4.34841e-05	0.00110594
Med4	-0.730373	4.56783	31.7512	4.35678e-05	0.00110686
2610037D02Rik	-1.66165	0.910054	31.736	4.36788e-05	0.00110726
Nr1d1	-1.2611	5.21073	32.4055	4.4052e-05	0.00111308
Plp1	-1.95955	2.42427	31.6745	4.41306e-05	0.00111385
Rbp4	-1.35457	7.39263	33.4844	4.41794e-05	0.00111388
Steap1	-3.39904	5.35929	41.6743	4.4756e-05	0.00112354
Slc25a30	-1.51557	1.71451	31.5755	4.48698e-05	0.00112518
Zmat2	-0.647165	5.49547	31.5317	4.52009e-05	0.00112949
Immp2l	-1.05642	3.13586	31.5281	4.52287e-05	0.00112949
Slc5a6	-1.05672	5.21195	31.459	4.57569e-05	0.00114005
Ckmt1	-0.852979	5.51865	31.4399	4.59047e-05	0.00114251
Lgals3	-2.45139	2.53385	32.7233	4.59585e-05	0.00114262
Tma16	-1.43324	3.35615	31.4172	4.60807e-05	0.00114321
Atic	-0.958283	3.27004	31.392	4.6277e-05	0.00114564
Trap1	-0.80939	6.01933	31.3767	4.63959e-05	0.00114736
Fxr1	-0.762273	5.84148	31.3314	4.67523e-05	0.0011525
Hs1bp3	-0.900955	4.64692	31.3141	4.68893e-05	0.00115361
Phlda3	-2.09041	4.00531	34.5801	4.75232e-05	0.0011638
Msh2	-0.835829	4.73755	31.2246	4.76038e-05	0.0011638
Mbip	-0.89396	3.58705	31.1927	4.78619e-05	0.0011638
Dnajb2	-0.828444	6.67226	31.1787	4.79752e-05	0.00116534
Ms4a7	-3.54696	1.36615	32.7423	4.841e-05	0.00117467
Gnai2	-1.09428	9.17797	31.1929	4.85526e-05	0.00117691
Chchd10	-1.58167	6.91577	34.3192	4.88221e-05	0.00117932
Rps23-ps1	-1.08195	6.34417	31.2395	4.88756e-05	0.00117932
Gnl3	-0.994163	6.40921	31.0655	4.89059e-05	0.00117932
Gm15559	-2.5497	1.94542	31.6896	4.89624e-05	0.00117946
Spns1	-0.771538	5.74335	31.049	4.9043e-05	0.00118018
Syf2	-0.679431	5.66325	31.0215	4.92727e-05	0.00118442
Tbca	-0.703052	5.78299	30.9904	4.95339e-05	0.00118708
L1cam	-2.56303	3.96742	36.1409	5.00783e-05	0.00119642
Rpl10	-0.807319	9.14318	30.9131	5.01905e-05	0.00119695
Bst2	-1.37379	2.23429	30.8438	5.07871e-05	0.00120963
Grwd1	-0.919803	4.28825	30.8341	5.08707e-05	0.00121038
Gas5	-1.66619	7.20209	34.5372	5.10209e-05	0.00121226
Pdf	-0.97073	5.06537	30.7968	5.11958e-05	0.00121438
Zmym5	-0.692834	5.28105	30.7381	5.17125e-05	0.001222
Prkcd	-0.764388	4.48574	30.7364	5.17273e-05	0.001222
Poglut1	-0.723531	6.06515	30.7034	5.20207e-05	0.00122769
Wdr55	-0.92377	4.20139	30.612	5.28422e-05	0.00123889
Pdcd2l	-0.931873	4.96193	30.6113	5.28486e-05	0.00123889
Timm44	-0.747073	5.18626	30.6098	5.28622e-05	0.00123889
Lins1	-0.692587	4.50502	30.6058	5.28984e-05	0.00123889
Arih2	-0.816874	7.04707	30.6032	5.29217e-05	0.00123889
Rplp1	-0.969121	7.04628	30.5893	5.30485e-05	0.00123936
Mthfd2	-0.750074	7.95598	30.5689	5.32341e-05	0.00124245
Pphln1	-1.02336	5.65935	30.5433	5.34694e-05	0.00124669
Rab3b	-1.80192	6.75805	34.9902	5.36018e-05	0.00124795
Fam76b	-1.0839	4.38535	30.5257	5.36308e-05	0.00124795
Gm52969	-4.17741	3.31663	38.067	5.41317e-05	0.00125709
Gpx4	-0.612542	7.79349	30.4339	5.44848e-05	0.00126403
Rnaset2b	-0.610711	7.37838	30.3449	5.53276e-05	0.00128102
Kctd13	-0.752514	5.85026	30.3015	5.5744e-05	0.00128938
Eif4ebp1	-0.931364	7.07164	30.2801	5.59502e-05	0.00129286
Cutc	-0.942459	3.86021	30.2649	5.6098e-05	0.0012937
Ubap1l	-2.86274	0.999987	30.4592	5.6296e-05	0.00129586
Hnf1aos1	-1.59818	2.28542	30.1876	5.68533e-05	0.00130624
Mrps7	-0.71377	5.84313	30.1806	5.69224e-05	0.00130624
Uap1l1	-1.67741	7.14251	33.8413	5.70332e-05	0.00130749
Hint3	-0.8272	5.31153	30.158	5.71454e-05	0.00130877
Utp15	-0.999207	5.58917	30.1344	5.73804e-05	0.00131227
Eprs	-0.791388	9.06241	30.1313	5.74112e-05	0.00131227
Mettl6	-0.856245	4.64616	30.0939	5.7785e-05	0.00131952
Snrnp48	-0.986676	4.88501	30.0569	5.8157e-05	0.00132671
Gtf3a	-0.832105	6.01915	30.0468	5.82596e-05	0.00132775
Faim	-0.799168	4.58286	30.035	5.83793e-05	0.00132917
Mau2	-0.662742	6.59587	29.9749	5.89928e-05	0.00134051
Slc48a1	-0.585111	7.01773	29.9572	5.91744e-05	0.00134138
A530013C23Rik	-1.70942	-0.318033	29.9488	5.92616e-05	0.00134138
Dnajc11	-0.83466	5.77464	29.9315	5.94403e-05	0.00134403
Mrpl23	-1.19199	3.73777	29.9251	5.95061e-05	0.00134403
Gm5148	-1.06061	3.46995	29.8817	5.99582e-05	0.00134839
Mtres1	-0.833772	4.61125	29.8785	5.9992e-05	0.00134839
Arhgef9	-0.969306	4.26183	29.8228	6.05783e-05	0.00135861
1110038B12Rik	-1.67152	2.25657	29.82	6.06075e-05	0.00135861
Eif2s3x	-0.649979	6.48476	29.8077	6.07383e-05	0.00136023
Cnn3	-0.608271	7.46014	29.79	6.09268e-05	0.00136314
Wdfy1	-1.19636	5.62784	30.511	6.11337e-05	0.00136646
Ptprd	-1.52717	3.30207	29.6989	6.19058e-05	0.00138238
Xpc	-0.750648	5.3375	29.6833	6.2075e-05	0.00138483
Pfdn5	-0.973113	6.72063	29.6753	6.21625e-05	0.0013852
Rpl17-ps8	-1.71749	1.99627	29.6569	6.23629e-05	0.00138726
Atp5g2	-1.0078	6.16527	29.6388	6.25616e-05	0.00139035
Wars2	-1.24165	3.48642	29.6009	6.29787e-05	0.00139429
Letm2	-0.956037	3.1543	29.5732	6.3286e-05	0.00139976
Xab2	-0.7297	6.31755	29.5502	6.35423e-05	0.00140054
Mettl27	-1.32549	3.99414	29.5198	6.45734e-05	0.00141611
Tsga10	-1.9271	5.0723	33.5811	6.49961e-05	0.00142403
Net1	-1.31902	4.68677	30.1279	6.52133e-05	0.0014261
Dnajc30	-0.66096	5.12796	29.3964	6.52876e-05	0.00142639
Gm13496	-2.55481	-0.93832	29.3688	6.56065e-05	0.00143058
Fam76a	-0.640826	5.70563	29.326	6.61036e-05	0.0014388
Saal1	-0.981856	3.25135	29.2985	6.64263e-05	0.00144178
Agpat2	-0.953005	4.64075	29.2155	6.74086e-05	0.00145782
Tmem42	-0.678884	5.65656	29.1864	6.77579e-05	0.00146133
Samm50	-0.775882	6.52118	29.1856	6.77671e-05	0.00146133
Dync2i2	-0.698742	5.00919	29.1638	6.80301e-05	0.00146356
Sirpa	-1.12011	7.32679	29.7028	6.84437e-05	0.00146911
Plin2	-1.26369	5.16182	29.903	6.9077e-05	0.00147987
Stub1	-0.604445	8.15495	29.0729	6.91362e-05	0.00147987
Ppip5k2	-0.721283	6.29651	29.0412	6.95278e-05	0.00148415
Akna	-2.50464	4.1276	33.9425	6.96403e-05	0.00148519
Stat5b	-0.825905	6.60083	29.0048	6.99795e-05	0.00148888
Fbxo44	-0.702875	5.19792	29.0027	7.00056e-05	0.00148888
Nedd4l	-0.754472	5.50832	28.9757	7.03435e-05	0.0014947
Tmem147os	-1.56064	3.33093	29.0294	7.05156e-05	0.00149533
Alkbh3	-0.884629	5.15488	28.9606	7.05322e-05	0.00149533
Cuta	-0.644646	5.77653	28.958	7.05659e-05	0.00149533
Acaa1a	-0.702843	6.91276	28.9159	7.10975e-05	0.00150044
Osbp2	-1.95228	1.53982	28.9092	7.11828e-05	0.00150044
Prkca	-0.773848	5.68194	28.9082	7.11944e-05	0.00150044
Stx17	-0.967951	4.45249	28.8571	7.18479e-05	0.00151284
Lman2l	-0.620463	6.01167	28.8225	7.22931e-05	0.00152019
Sars	-0.767806	9.10396	28.8142	7.24001e-05	0.00152019
Gm36738	-1.32102	2.73995	28.8115	7.2436e-05	0.00152019
Znhit6	-0.936793	4.16785	28.7898	7.27167e-05	0.00152423
Zfp358	-0.664102	5.5043	28.7798	7.28482e-05	0.00152561
Fam71f2	-2.26551	-0.958722	28.7735	7.29302e-05	0.00152595
Depp1	-1.2476	6.91475	30.0274	7.30042e-05	0.00152613
Tmem81	-1.521	2.17438	28.7513	7.32202e-05	0.00152638
Cyb5r4	-0.717527	6.56198	28.7487	7.32545e-05	0.00152638
Gemin5	-0.719344	4.35785	28.7375	7.34019e-05	0.00152638
Wdr31	-1.22506	3.48586	28.7368	7.34102e-05	0.00152638
Gng5	-0.72429	7.62446	28.7067	7.38084e-05	0.00153192
Pdcd2	-1.07519	4.52058	28.7007	7.38877e-05	0.00153198
Tsen15	-0.688025	4.45475	28.6711	7.42808e-05	0.00153761
Gm6483	-1.63277	-0.127121	28.6366	7.47416e-05	0.00154439
Rsl1d1	-0.66813	6.93387	28.6155	7.50255e-05	0.00154751
Mrps10	-0.684344	5.58273	28.6	7.5235e-05	0.00155046
Shfl	-0.657007	5.84878	28.5537	7.58651e-05	0.00156075
Acp6	-0.751887	5.2095	28.5534	7.58691e-05	0.00156075
Ggps1	-0.764309	6.16057	28.4725	7.69822e-05	0.00157529
Psmc5	-0.710136	7.70289	28.3889	7.8153e-05	0.00159137
Eif3e	-0.823788	6.79364	28.3843	7.82172e-05	0.00159137
Nat9	-0.82446	4.69476	28.3822	7.8247e-05	0.00159137
1810009A15Rik	-0.623825	4.60415	28.3751	7.83473e-05	0.00159201
Uqcc2	-0.875648	7.2376	28.3206	7.91241e-05	0.00160499
Serbp1	-0.749602	6.73125	28.3004	7.94137e-05	0.00160946
Cdsn	-3.48629	2.22963	31.6459	8.11961e-05	0.00163282
Ascc2	-0.745064	5.78992	28.1778	8.11986e-05	0.00163282
Snx8	-0.85275	4.91238	28.1454	8.16783e-05	0.00163963
Rnaseh2b	-1.13914	3.89388	28.1273	8.19477e-05	0.00164362
Dcdc2a	-2.34656	6.06441	34.5449	8.31284e-05	0.00166443
Shld2	-0.857841	3.98035	28.0243	8.34973e-05	0.00166952
Bex4	-0.947331	5.76211	28.0225	8.3526e-05	0.00166952
Fnbp1	-1.18234	3.63669	27.9648	8.44096e-05	0.0016811
Unc119	-0.975755	3.69295	27.9282	8.49752e-05	0.00168832
Trem2	-2.16247	0.979693	27.9122	8.52243e-05	0.00169182
Cox7a2l	-0.769241	7.57593	27.9002	8.54101e-05	0.00169406
Rbbp5	-0.720411	5.33807	27.8172	8.67183e-05	0.00171562
Epb41l4aos	-1.49125	2.36531	27.79	8.71512e-05	0.00172272
Ezh2	-1.31292	2.77907	27.7302	8.81123e-05	0.00174024
Lpl	-2.30405	9.36121	33.6716	8.90528e-05	0.00175436
Mrps35	-0.865906	4.7325	27.6538	8.9358e-05	0.00175782
Emg1	-0.626629	6.05395	27.6478	8.94563e-05	0.00175782
Lyar	-1.01993	4.61758	27.5406	9.12402e-05	0.00178834
Thra	-1.50778	2.43102	27.4768	9.23212e-05	0.00180487
Crtc2	-0.58949	5.62656	27.4725	9.23943e-05	0.00180487
Gm9856	-1.03447	3.50625	27.4562	9.26723e-05	0.00180727
Ptcd2	-0.604279	5.23762	27.4436	9.28888e-05	0.00180845
Suclg2	-1.2005	6.33264	28.4635	9.37337e-05	0.00181722
Vps26a	-0.8956	6.29426	27.3857	9.38882e-05	0.00181722
Thyn1	-0.867264	5.1658	27.3759	9.40598e-05	0.00181722
Letmd1	-0.721256	4.81195	27.3634	9.42772e-05	0.00181722
AI413582	-0.654362	6.10207	27.3501	9.45091e-05	0.00182018
Cct2	-0.708329	7.16088	27.2671	9.5976e-05	0.00184081
Tomm20	-0.8019	7.36245	27.2424	9.64172e-05	0.00184332
Dimt1	-0.861453	4.49764	27.2391	9.64758e-05	0.00184332
Metap2	-0.814071	7.77885	27.2363	9.65266e-05	0.00184332
Ttll10	-2.23256	2.2118	27.8027	9.65962e-05	0.00184332
Vipr2	-3.11	3.48408	32.3154	9.6662e-05	0.00184332
Rsl24d1	-0.669012	4.51003	27.1962	9.72484e-05	0.00184789
Fuca2	-0.99904	6.72996	27.2891	9.72541e-05	0.00184789
9130401M01Rik	-0.903373	5.17385	27.1885	9.73868e-05	0.00184789
F3	-1.0531	5.34793	27.2739	9.75276e-05	0.00184789
Wdr93	-2.41397	0.590388	27.1802	9.75379e-05	0.00184789
Khk	-1.64745	4.74147	29.5698	9.9008e-05	0.00187248
Lias	-0.62167	6.40684	27.0917	9.91581e-05	0.00187248
Nudt16	-0.779451	4.80821	27.0544	9.98516e-05	0.00187938
Dut	-0.95467	5.60176	27.0503	9.99274e-05	0.00187938
Eef1b2	-0.626133	6.53659	27.0374	0.000100168	0.00188238
Kif13a	-1.45604	2.25499	27.0126	0.000100633	0.00188942
Mras	-0.844515	4.35458	26.9687	0.000101463	0.0019021
Acbd6	-0.896295	4.91363	26.9444	0.000101924	0.00190845
Yars	-0.719824	7.68243	26.9422	0.000101966	0.00190845
Gnpda1	-1.01393	6.96067	27.0634	0.00010236	0.00191122
Ezh1	-0.705454	6.17832	26.8244	0.000104242	0.00194053
Fggy	-0.845636	4.24671	26.8233	0.000104264	0.00194053
Dap3	-0.698288	6.15638	26.788	0.000104958	0.0019488
Trim37	-0.858801	6.90268	26.7878	0.000104961	0.0019488
Flna	-1.05197	4.2811	26.7854	0.000105009	0.0019488
Slc20a1	-1.08046	4.71542	26.7611	0.000105488	0.00195237
Enpp5	-1.04271	8.64337	26.8945	0.000106161	0.00196169
Eif2b3	-0.71038	5.46893	26.704	0.000106629	0.00196769
Pole3	-0.718312	4.9781	26.7027	0.000106655	0.00196769
Gm32391	-1.3065	1.12559	26.695	0.000106809	0.00196899
Acad10	-1.15463	3.20483	26.6873	0.000106964	0.0019697
Rps3a1	-1.34923	8.20116	28.5499	0.000107018	0.0019697
Stat5a	-1.19477	3.87636	26.6736	0.00010724	0.00197135
Dglucy	-1.54226	5.22924	29.1475	0.0001073	0.00197135
Stard3nl	-0.696644	6.0639	26.6532	0.000107654	0.00197143
Cox4i1	-0.672762	8.22885	26.6507	0.000107705	0.00197143
Dock5	-2.85076	3.6657	31.4116	0.000107908	0.00197359
Ears2	-0.809565	4.76717	26.6202	0.000108324	0.00197729
Pgrmc1	-1.281	9.18107	27.9832	0.000108365	0.00197729
Cnbp	-0.730754	9.31455	26.5612	0.000109539	0.00199556
4930453N24Rik	-0.899697	5.60894	26.5394	0.000109991	0.00200067
Stard5	-2.31022	6.28265	32.4527	0.000110705	0.0020105
Tyw5	-1.04057	4.08824	26.488	0.000111065	0.00201547
Zfp524	-1.00375	4.03535	26.4469	0.000111932	0.00202961
Sf1	-0.585825	6.80664	26.4284	0.000112326	0.00203516
Coprs	-0.594992	5.10972	26.4243	0.000112413	0.00203516
Bcl2l11	-1.16647	3.97767	26.4104	0.000112709	0.00203848
Psmg4	-0.793636	4.11456	26.4075	0.000112772	0.00203848
Gm26559	-0.959559	3.30085	26.3614	0.000113763	0.00205321
Gm3194	-1.54801	1.44561	26.349	0.000114031	0.00205486
Gm3383	-1.54801	1.44561	26.349	0.000114031	0.00205486
Fam136a	-0.74146	5.43722	26.2578	0.000116026	0.00208112
Fyttd1	-0.671217	6.65936	26.2482	0.000116238	0.00208331
Mdm4	-0.786974	5.46706	26.2002	0.000117305	0.00209921
Bzw2	-0.672265	4.76082	26.1673	0.000118043	0.00210917
Lsm10	-0.761457	4.8598	26.1083	0.00011938	0.00212652
Mif4gd	-0.735184	4.41023	26.0951	0.000119682	0.00212864
Arl14ep	-0.805268	5.54867	26.0105	0.000121635	0.00215513
Oser1	-0.750234	6.76656	26.0007	0.000121862	0.00215751
Rps27rt	-1.56426	2.66279	25.9865	0.000122196	0.00216037
Mrpl39	-0.689287	5.64741	25.9859	0.00012221	0.00216037
3300002A11Rik	-2.50091	-0.334488	25.9783	0.000122387	0.00216186
Cdkl1	-1.10919	3.99893	25.9723	0.000122527	0.00216269
Txndc16	-1.23086	5.6299	27.1161	0.000123227	0.00217339
Crppa	-1.01242	3.66323	25.9329	0.000123458	0.00217581
Vps41	-0.640032	7.16737	25.8591	0.000125221	0.00220113
Zfp964	-1.15894	2.93641	25.8552	0.000125313	0.00220113
Seh1l	-0.710046	7.03777	25.8404	0.000125671	0.00220187
Agpat4	-1.6054	3.81118	26.8546	0.000125722	0.00220187
Mccc1	-0.648038	5.34956	25.8356	0.000125788	0.00220187
Dgcr6	-0.662585	5.0117	25.8278	0.000125977	0.00220351
Zfp808	-1.48005	2.0701	25.8015	0.000126616	0.00221135
Amacr	-0.665991	4.61964	25.7938	0.000126804	0.00221194
Ctxn2	-1.79558	1.00244	25.7923	0.00012684	0.00221194
Ttc7	-0.912759	3.68187	25.7778	0.000127196	0.00221484
Eef1aknmt	-0.75613	5.03829	25.7421	0.000128074	0.00222678
Abhd5	-0.659566	5.36755	25.7239	0.000128523	0.00223125
Pusl1	-0.842685	3.49486	25.709	0.000128894	0.00223435
Vps72	-0.753438	5.16177	25.672	0.000129819	0.00224371
Tex10	-0.833109	5.46122	25.5799	0.000132151	0.00227619
Clk1	-0.86526	6.85544	25.5455	0.000133034	0.00228736
Zfp408	-1.01045	3.62258	25.523	0.000133617	0.00229219
Gtpbp6	-1.03398	3.5832	25.5196	0.000133705	0.00229219
Ap3m2	-0.894435	4.73395	25.5194	0.00013371	0.00229219
Leprotl1	-0.858442	6.36856	25.5117	0.00013391	0.00229393
Bap1	-0.623695	7.10196	25.5064	0.000134047	0.00229459
Cfdp1	-0.755529	6.44318	25.4844	0.000134621	0.00230272
Fastkd2	-0.754328	5.06931	25.4518	0.000135475	0.00231248
Pcyox1l	-0.874284	3.84951	25.4373	0.000135859	0.00231709
Med9	-0.742892	5.09151	25.4193	0.000136334	0.00231953
Rpl28	-1.00703	5.78174	25.541	0.000136336	0.00231953
Ccdc47	-0.936279	8.49148	25.4168	0.000136402	0.00231953
Exosc7	-0.628169	5.66266	25.3852	0.000137242	0.00233042
Tmem140	-1.79471	3.33199	26.241	0.000138769	0.00235188
Mrps2	-0.59365	5.63104	25.3216	0.000138953	0.00235188
Exosc5	-0.98441	4.15616	25.3198	0.000139001	0.00235188
Rae1	-0.706896	6.24017	25.2974	0.00013961	0.00235855
Fnip1	-0.819574	5.2006	25.2441	0.000141069	0.0023763
Npepps	-0.604641	6.63185	25.2117	0.000141967	0.00238968
Arhgap12	-0.925798	6.08584	25.1985	0.000142334	0.00239134
Ppp1r15a	-0.960779	7.36908	25.2445	0.000142709	0.00239513
Bid	-1.73006	3.68021	26.5113	0.000142805	0.00239513
Mad2l2	-0.733633	4.80689	25.1725	0.000143059	0.00239765
Polb	-0.73375	5.46962	25.1581	0.000143462	0.00240268
Mylip	-1.42997	2.78465	25.1393	0.000143991	0.00240741
Acot13	-0.869271	6.24203	25.137	0.000144055	0.00240741
Trib3	-2.01296	7.74631	29.8362	0.000145954	0.00243604
Xpnpep3	-1.32527	4.57698	25.9456	0.000146207	0.0024381
Apip	-0.810486	4.11702	25.024	0.000147285	0.00245257
Mrps15	-0.686971	4.84556	24.9814	0.000148524	0.00246637
Rpl35	-0.88082	7.0251	24.9696	0.000148869	0.00246987
Arl8b	-0.664739	8.21117	24.9625	0.000149078	0.00246987
Klhl22	-0.708676	6.47617	24.9592	0.000149174	0.00246987
9430021M05Rik	-1.75631	0.593299	24.903	0.000150834	0.00249203
1700010I14Rik	-2.41846	-1.015	24.877	0.000151607	0.00249948
Ddx18	-0.589926	5.32855	24.8668	0.000151913	0.00250065
Hmgn2	-0.882743	7.2528	24.8538	0.000152304	0.00250386
Hfe	-1.36001	6.49349	26.9168	0.000152438	0.00250429
Inka2	-1.76811	3.1684	25.4948	0.000153407	0.00251261
Ggnbp1	-1.28499	2.35279	24.8147	0.000153484	0.00251261
Extl1	-1.24921	1.40188	24.7823	0.000154471	0.00252342
Exosc9	-0.597941	5.59175	24.7709	0.000154818	0.00252554
Ercc6l2	-0.693457	5.70126	24.7259	0.000156202	0.00253931
D730003I15Rik	-1.56783	4.78905	26.8542	0.000156751	0.00254458
Myl12a	-1.09773	6.12253	25.3616	0.000157522	0.00255255
Lancl1	-0.751682	6.44111	24.6783	0.000157682	0.00255255
Oard1	-0.738353	5.58123	24.5647	0.000161279	0.00260265
Slc22a5	-0.771236	3.96173	24.5629	0.000161336	0.00260265
Ssh2	-0.806509	4.46576	24.5284	0.00016245	0.00261517
Snrpb2	-0.75179	4.43287	24.5139	0.000162918	0.00261822
Gabpb1	-0.699108	4.56706	24.5135	0.000162931	0.00261822
Rnft1	-0.859309	5.45293	24.4901	0.000163691	0.00262606
Mepce	-1.30641	3.61348	24.4449	0.000165173	0.00264618
Med20	-0.630473	5.55228	24.4373	0.000165425	0.00264839
Naga	-0.62143	7.85867	24.3391	0.000168699	0.00267556
Ccdc130	-0.761196	5.04677	24.3018	0.000169966	0.0026896
Nop53	-0.78434	6.1351	24.2198	0.000172781	0.0027175
Cul2	-0.665602	6.61451	24.191	0.000173782	0.00272245
Gpr135	-1.19037	2.66648	24.0136	0.0001801	0.00279666
Ipo5	-0.700393	6.73523	24.0088	0.000180275	0.00279752
Cibar1	-0.762563	5.65453	23.962	0.000181986	0.00282022
Lsm12	-0.627999	5.09124	23.9386	0.00018285	0.00282991
Prss36	-0.867028	3.85186	23.9335	0.000183036	0.00283091
Utp11	-0.825086	4.41146	23.8629	0.000185671	0.00286594
Fam50a	-0.632288	5.54585	23.8461	0.000186304	0.0028719
Bicd2	-0.76023	4.60118	23.8366	0.000186661	0.00287287
Dctd	-1.92655	0.270034	23.8353	0.00018671	0.00287287
Ipo7	-0.732105	5.95494	23.8313	0.000186862	0.00287287
Lonp2	-0.604456	7.28192	23.8211	0.00018725	0.00287353
Kank3	-1.34194	2.17907	23.8205	0.000187275	0.00287353
Zfp768	-0.821851	4.11321	23.7198	0.000191141	0.00292127
Abt1	-0.68699	4.78546	23.7013	0.000191863	0.00293039
Zcrb1	-0.795326	6.77295	23.694	0.00019215	0.00293057
Rpusd1	-0.840954	5.678	23.6886	0.000192358	0.00293057
Chchd1	-0.691268	5.35278	23.6466	0.000194011	0.00294258
Rragd	-1.2521	7.10587	25.1737	0.000194054	0.00294258
Bspry	-0.731907	4.52029	23.6326	0.000194564	0.0029484
Asrgl1	-0.624479	4.88828	23.6176	0.000195162	0.00294901
Pmm1	-1.05026	4.50415	23.6157	0.000195239	0.00294901
Fank1	-1.4463	1.32498	23.5981	0.000195938	0.00295572
Mospd4	-7.0496	-3.12329	27.223	0.000196368	0.00295837
Smyd2	-0.680917	6.13232	23.5197	0.000199103	0.0029881
Ddx56	-0.636561	6.1005	23.5194	0.000199112	0.0029881
Chchd5	-0.790137	4.01409	23.4169	0.000203338	0.00303578
Spring1	-0.601986	5.14086	23.4094	0.000203648	0.00303578
Fbxw11	-0.626598	7.81578	23.4076	0.000203726	0.00303578
Rab3il1	-2.73188	0.129588	23.4017	0.00020397	0.00303746
Thop1	-0.735138	5.00061	23.3974	0.000204151	0.00303815
Sumf1	-0.739549	6.78522	23.3944	0.000204277	0.00303815
Timm8a1	-0.997648	4.0438	23.3729	0.000205182	0.00304382
Psmd4	-0.696272	6.73621	23.3552	0.000205927	0.00305155
Zfp553	-0.655819	5.35679	23.3514	0.000206088	0.00305155
Usf2	-1.06613	3.38526	23.3512	0.000206097	0.00305155
S100a13	-0.933551	3.58538	23.3399	0.000206576	0.00305669
A930001C03Rik	-2.48936	0.0958074	23.3354	0.000206767	0.00305757
Pttg1	-0.825751	3.87155	23.3185	0.000207487	0.00306365
Otulinl	-1.18657	5.03872	24.0212	0.000209652	0.00308786
Ppp1r3c	-1.37335	2.19537	23.2659	0.000209745	0.00308786
Wbp2	-0.618807	7.55729	23.2171	0.000211864	0.00310689
Gpank1	-0.798215	4.16295	23.2052	0.000212383	0.00311093
Rpl28-ps1	-1.044	4.80008	23.2576	0.000213823	0.00312612
Wdr73	-0.685202	4.3905	23.1669	0.000214067	0.00312772
Gm31356	-1.98585	0.155605	23.1467	0.000214961	0.00313684
Mpv17l2	-0.787463	4.43191	23.0981	0.000217132	0.00316059
Nsmce1	-0.804364	5.03502	23.0569	0.00021899	0.00317966
Ctso	-0.739975	7.12694	23.0475	0.000219419	0.00318192
Rnf146	-0.656984	5.59656	23.0284	0.00022029	0.00318858
Map3k20	-1.01673	3.87707	23.0206	0.000220646	0.00319174
Rsbn1	-0.789017	4.34568	23.0169	0.000220815	0.00319221
Snhg8	-1.12717	3.41191	22.9985	0.000221656	0.00319494
Rfc3	-0.794598	3.95143	22.9967	0.000221739	0.00319494
Tgfbr3	-1.83839	4.04149	25.1867	0.000221886	0.00319494
Sdhaf1	-0.830126	5.14204	22.9894	0.000222078	0.00319494
Arhgap25	-5.06465	-2.0714	22.9599	0.00022344	0.00320622
Fbxw9	-0.652896	4.14769	22.904	0.000226049	0.00323767
Slc15a4	-0.80342	4.71195	22.8766	0.000227343	0.00325419
Prmt1	-0.636758	4.59091	22.835	0.000229318	0.00327334
Abraxas1	-1.13088	3.2441	22.8336	0.000229384	0.00327334
Rfx6	-1.03691	7.35862	23.3766	0.000229628	0.0032748
Gm14113	-4.47381	-2.36084	22.7888	0.000231538	0.00329598
Pyroxd1	-0.766645	4.74632	22.7599	0.000232939	0.00330985
Srsf4	-0.835453	5.77446	22.7504	0.000233404	0.00331239
Actr3	-0.70003	8.15179	22.7389	0.000233964	0.00331629
Commd1	-1.03249	6.07103	23.2	0.000235458	0.00333544
Cep135	-0.871765	3.20203	22.6903	0.00023635	0.00334197
Thap11	-0.60318	5.67768	22.6576	0.000237973	0.00336082
Fam98c	-0.847808	4.40348	22.5966	0.000241036	0.00338353
Rpp40	-1.07882	3.19092	22.5705	0.000242356	0.00339182
Gstk1	-0.978539	2.78398	22.5324	0.000244304	0.00341087
Fgd6	-0.707435	4.80797	22.5157	0.000245165	0.00341878
Slc5a3	-1.2516	3.45442	22.4966	0.000246148	0.00343043
Mak16	-0.631499	5.45104	22.4767	0.000247181	0.00343659
Ppt1	-0.685729	7.50151	22.4704	0.000247512	0.00343913
Tdrd7	-0.632939	5.92934	22.4526	0.000248441	0.00344411
Gm21092	-1.20615	2.4267	22.4168	0.000250318	0.00346363
Rassf6	-1.28011	4.286	22.9551	0.000250902	0.00346454
Cln3	-0.871839	5.71423	22.3768	0.000252442	0.00347853
9430015G10Rik	-0.802038	3.68648	22.371	0.000252749	0.00347863
Acsl3	-0.719698	5.02017	22.3673	0.000252946	0.00347928
Emid1	-2.8532	4.59366	27.4937	0.000254755	0.00350003
Atxn3	-1.20313	3.22451	22.3258	0.000255173	0.00350369
Zfand2a	-0.73683	5.53705	22.3116	0.00025594	0.00350594
Lgr4	-1.02511	2.52497	22.2981	0.000256673	0.00351391
Lrrc28	-1.6253	4.16426	23.9413	0.000257808	0.0035253
Ccdc181	-0.828287	4.86206	22.2679	0.000258316	0.00352809
Prdm16	-1.8265	1.12985	22.2511	0.000259235	0.00353717
Commd3	-0.655884	6.5793	22.2132	0.000261325	0.00355666
Lrrc61	-0.73003	4.79721	22.2102	0.000261494	0.00355687
Zfp623	-0.790817	4.57638	22.1829	0.000263014	0.00356919
Gtf2ird1	-0.696593	4.21566	22.1712	0.000263668	0.00357598
Rasgef1b	-1.31418	5.39206	23.7459	0.000264656	0.0035831
Gm12258	-0.993456	5.01731	22.2196	0.000265518	0.00359059
Dcun1d4	-0.711508	5.6111	22.1141	0.000266883	0.00360485
Nfkbil1	-1.34716	3.74618	22.3736	0.000268835	0.00362491
A830018L16Rik	-1.91785	1.14384	22.0376	0.00027126	0.00364914
Mmaa	-0.80629	4.59152	22.013	0.000272689	0.00366412
Cx3cl1	-2.75374	4.12172	26.2819	0.000276475	0.00370429
Scrn3	-0.626914	5.89561	21.912	0.000278633	0.00372416
Zfp28	-1.23454	4.19091	22.2865	0.000279794	0.00372941
Zfp62	-0.769653	5.72668	21.863	0.000281567	0.00374874
Denr	-0.699593	6.70182	21.8576	0.000281892	0.00374943
Gm26724	-2.28554	0.34252	21.8568	0.000281941	0.00374943
Try5	-3.7336	1.2411	24.0897	0.000282388	0.00375171
Srfbp1	-1.20134	4.30821	22.2258	0.000282566	0.00375171
Trpm2	-1.42649	4.64486	23.3737	0.000283087	0.00375393
Metap1d	-0.698125	4.59368	21.8181	0.000284285	0.00376622
Sap30bp	-0.63124	5.20603	21.8027	0.000285229	0.00377157
Mipep	-0.776615	4.78628	21.7667	0.000287437	0.00379358
Ptges3-ps	-1.7159	3.89495	23.393	0.000287546	0.00379358
Rpp25	-0.9648	2.96144	21.7356	0.000289365	0.00381199
Rpl18	-0.70974	7.56162	21.7335	0.000289497	0.00381199
Alkbh2	-0.896209	3.38621	21.7319	0.000289597	0.00381199
Cybc1	-0.615051	4.51904	21.7207	0.000290292	0.00381465
Zfp558	-1.32205	1.63118	21.7156	0.000290611	0.00381466
Aurkaip1	-0.611267	6.1321	21.7008	0.000291537	0.00381997
Smim10l1	-0.695128	7.44566	21.7008	0.00029154	0.00381997
Rcl1	-0.675559	4.66501	21.6976	0.00029174	0.00381997
Pnck	-1.46151	2.2905	21.6933	0.000292011	0.00381997
Zfp641	-0.876778	3.22987	21.6725	0.000293321	0.00383115
Nemp2	-1.53895	1.8704	21.6719	0.00029336	0.00383115
Rpl15	-0.672793	7.68778	21.6601	0.000294102	0.00383319
Trp53inp1	-1.73434	6.67993	25.0576	0.000295157	0.00383695
C1qc	-2.87096	1.28089	22.3912	0.000295372	0.00383695
Ccng1	-1.21839	8.3434	22.9505	0.000295464	0.00383695
Metap1	-0.640011	6.38349	21.6336	0.000295785	0.00383695
Rab23	-0.630124	4.54034	21.5944	0.000298297	0.0038626
Ruvbl2	-0.708444	5.22233	21.592	0.00029845	0.0038626
Arhgef28	-0.907826	5.28705	21.5924	0.000298593	0.0038626
Peli3	-0.681605	4.46433	21.5606	0.000300481	0.00388054
Gstt1	-0.685999	5.78773	21.5521	0.000301035	0.00388339
Rhot1	-0.723084	6.81755	21.5147	0.000303477	0.00390771
Haus8	-0.938507	2.84835	21.5094	0.000303823	0.0039085
Scn1b	-2.75933	-1.16088	21.4277	0.000309246	0.0039651
Gm49201	-1.76298	-0.978023	21.4191	0.000309827	0.00396815
Ndufaf8	-0.644225	4.62644	21.418	0.000309899	0.00396815
Olfr461	-3.27285	-0.0809791	21.8577	0.000310234	0.00396815
Get1	-0.68028	5.14378	21.4039	0.000310849	0.00396815
Gnmt	-1.14276	3.21183	21.3842	0.000312177	0.00398292
Suv39h1	-0.903024	4.03479	21.3573	0.000314006	0.00400405
Rpl6	-0.715206	7.65525	21.3036	0.000317695	0.00404666
4930506C21Rik	-1.32394	0.392567	21.2965	0.000318187	0.00404787
Pwp1	-0.733828	5.91301	21.2909	0.000318573	0.00404787
S100a6	-0.845556	3.10438	21.2863	0.000318889	0.00404855
D2hgdh	-0.728181	4.83199	21.2659	0.000320311	0.00406271
Ddx27	-0.722061	5.27092	21.2577	0.000320886	0.00406271
Polr2c	-0.588296	6.79487	21.2543	0.000321122	0.00406271
Ccdc59	-0.627494	5.2886	21.2482	0.000321548	0.00406271
Rnf227	-0.742854	5.04745	21.2457	0.000321727	0.00406271
Rps13	-1.11179	6.82282	22.2335	0.000321752	0.00406271
Uqcc3	-0.640282	4.82746	21.1989	0.000325024	0.00410032
Tpk1	-0.77618	4.43052	21.1981	0.000325083	0.00410032
Sema5a	-1.74823	0.964198	21.1399	0.000329238	0.00413282
Mtpap	-0.860883	5.10474	21.1153	0.000331016	0.00415262
Ahcy	-0.619962	5.20226	21.0807	0.00033353	0.00417772
Dleu2	-1.08939	3.57432	21.0639	0.000334758	0.0041866
Mnat1	-0.791086	4.34787	21.0633	0.000334805	0.0041866
Nek4	-0.634285	4.44341	21.012	0.000338587	0.00422253
6820431F20Rik	-1.00331	8.00999	21.4448	0.000341668	0.00424921
Tctn1	-0.986828	2.50762	20.9628	0.000342266	0.00425244
Rpl10a	-0.636845	6.05543	20.923	0.000345278	0.00427843
Ermard	-0.718325	5.29553	20.9098	0.000346283	0.00428631
Pogk	-0.959399	4.9081	20.9175	0.000349007	0.00431084
Crbn	-0.733013	6.44875	20.8685	0.000349441	0.00431391
Zswim7	-0.710576	4.24059	20.8655	0.000349674	0.0043145
Ttc38	-0.741849	3.53097	20.8613	0.00035	0.00431623
Gm16253	-1.44022	0.532645	20.8275	0.000352612	0.00434519
Hspa1b	-2.91134	5.73087	26.3039	0.00035303	0.00434519
Txndc17	-0.651297	7.26993	20.8204	0.000353167	0.00434519
Rpp38	-0.865487	4.04715	20.8147	0.000353612	0.00434694
Ccdc57	-1.09212	2.63406	20.7917	0.000355414	0.00435579
Rab14	-0.594347	7.79794	20.789	0.000355621	0.00435579
Dmac2	-0.675604	4.00526	20.7864	0.000355831	0.00435579
Hibadh	-0.66575	6.96686	20.7775	0.000356526	0.00435971
Ift172	-0.868183	5.9414	20.8141	0.000357029	0.00436357
Gpatch4	-0.978585	3.06649	20.7326	0.000360088	0.00439749
Myc	-1.73887	4.32901	22.8569	0.000360183	0.00439749
Rnps1	-0.732831	6.56437	20.7018	0.000362544	0.00442399
Ttc21b	-0.661115	4.51017	20.6466	0.000367006	0.00446905
Erlin2	-0.724721	6.89328	20.6291	0.000368439	0.00448415
Lyz1	-6.93398	-2.81282	23.4864	0.000369504	0.00449476
Mrpl13	-0.691557	5.18176	20.6112	0.000369901	0.00449724
Wdr3	-0.608502	5.21869	20.5824	0.000372279	0.00452142
Sult1c2	-2.29391	4.60893	24.3631	0.000372853	0.00452602
Aasdh	-0.928202	4.38404	20.5703	0.00037328	0.00452885
Kcmf1	-0.761599	5.46248	20.5673	0.000373529	0.0045295
Gm609	-1.47045	1.47056	20.5566	0.000374415	0.00453709
Paox	-1.0515	2.79218	20.5551	0.000374545	0.00453709
Got1	-0.661818	6.35735	20.5486	0.00037508	0.00453884
Wdr12	-0.684359	5.6103	20.542	0.000375632	0.00454079
Ndufb4	-0.620996	5.40247	20.4789	0.000380948	0.00459311
Eed	-1.21214	4.26552	20.8962	0.000383601	0.0046178
Pcsk6	-1.67052	2.41743	20.4612	0.00038692	0.00464824
Tmem220	-1.07838	2.33939	20.4012	0.000387611	0.00464977
1700066M21Rik	-0.965231	4.59463	20.3855	0.000389175	0.00466569
Hmga1	-0.918948	4.66113	20.375	0.000389885	0.00467179
Chchd7	-0.594449	5.63352	20.3715	0.000390189	0.00467302
Pacs2	-1.00742	3.67983	20.3676	0.000390529	0.00467468
Dus4l	-1.18918	1.48309	20.3513	0.000391959	0.00468697
Hdhd2	-0.622436	5.27281	20.3428	0.000392701	0.00469102
Utp18	-0.727629	5.3733	20.3361	0.000393298	0.00469574
Septin3	-1.28271	2.58437	20.3325	0.000393609	0.00469704
Psmd10	-0.629317	4.75738	20.3257	0.00039421	0.0047018
Mymk	-4.72806	-1.03887	22.2325	0.000394612	0.00470381
Eppk1	-2.32102	1.78395	21.0228	0.000394871	0.00470381
Med30	-0.605067	4.54603	20.3169	0.000394986	0.00470381
Gm14022	-1.47702	1.4108	20.299	0.000396574	0.00472031
Ndufaf3	-0.681988	5.13989	20.2852	0.000397804	0.00472527
Zfp688	-0.626314	4.73664	20.2768	0.00039855	0.00473171
Washc4	-0.857327	6.23758	20.3059	0.000399632	0.00474213
Sypl	-0.722174	6.69576	20.241	0.000401769	0.00476021
Rpl39	-0.626963	6.19082	20.2295	0.000402807	0.00476952
Gm31784	-2.13185	-0.164681	20.2255	0.000403171	0.00476952
Avpi1	-1.05244	4.5592	20.4175	0.000405569	0.00479058
Fbxw17	-0.848726	3.58013	20.1615	0.000409011	0.00482282
Adipor1	-0.702543	7.65542	20.1364	0.000411327	0.00483647
Tlk2	-0.876974	4.00211	20.1333	0.000411612	0.00483738
Gtdc1	-1.17497	1.92115	20.1225	0.000412617	0.00484674
Katna1	-0.721795	5.97784	20.0527	0.000419159	0.00491365
Alkbh1	-0.641775	5.56076	20.0428	0.000420099	0.00491971
Gm16196	-1.71248	-0.205507	20.011	0.000423128	0.00494771
Coa8	-0.700765	5.5771	19.9919	0.000424961	0.00496191
Pcbd2	-0.737373	4.46002	19.9915	0.000424997	0.00496191
Arsa	-0.598371	6.11201	19.9894	0.000425197	0.00496191
Mrps6	-1.03171	3.90053	19.9752	0.000426567	0.00496793
Psap	-0.737825	10.5583	19.9293	0.000431022	0.00500226
Fam204a	-0.63522	4.79674	19.8897	0.000434914	0.00503236
Smim19	-0.629674	4.54544	19.865	0.000437358	0.0050556
Pus7	-0.665157	4.86963	19.8539	0.000438457	0.00506076
Pip4p1	-0.722972	6.55128	19.8349	0.000440356	0.0050759
Inpp5e	-0.828591	4.74787	19.8293	0.000440912	0.00507726
Rit1	-0.606606	5.57557	19.7786	0.000446027	0.0051303
Ccdc107	-0.752002	4.8172	19.7668	0.000447233	0.00514163
Fkbp4	-0.638063	8.68694	19.7441	0.000449546	0.00516498
Ttc4	-0.622623	5.95062	19.735	0.000450477	0.00516929
Flot2	-0.670582	6.3642	19.6646	0.000457776	0.00523694
Rab7b	-5.16284	-0.377348	21.0391	0.000459129	0.00524726
Dnajc9	-0.734917	6.24557	19.6329	0.000461106	0.00526059
Psme1	-0.758344	5.23345	19.6304	0.000461366	0.00526059
Spata5	-0.819317	5.03643	19.6298	0.000461427	0.00526059
Plekhj1	-0.593147	5.09311	19.6031	0.000464251	0.005285
Coq3	-0.75979	3.18412	19.5999	0.000464592	0.0052863
Smad4	-0.974382	3.49417	19.5724	0.000467531	0.00531714
Emc1	-0.653116	6.68694	19.5554	0.000469353	0.00533004
Cdc37	-0.668198	6.90754	19.5203	0.000473149	0.00536148
Nrip3	-0.865416	3.9962	19.5183	0.000473363	0.00536148
Gm7598	-2.11997	-0.466895	19.517	0.000473506	0.00536148
Thsd4	-0.826121	3.68438	19.5039	0.000474935	0.00537243
Tceal7	-2.75825	-1.26344	19.4969	0.00047569	0.00537486
Zfp277	-0.774023	5.01414	19.4737	0.000478237	0.00539665
Gucy2g	-3.38207	-1.33566	19.5039	0.000479135	0.00540416
Pdzd2	-2.25613	-0.660568	19.4562	0.00048016	0.00541222
Skap1	-0.597267	6.55868	19.4328	0.000482749	0.00543147
Itsn1	-0.699351	3.73354	19.4057	0.000485774	0.00544996
Ddt	-0.763585	5.04321	19.4032	0.000486052	0.00545044
Snx5	-0.609078	7.48787	19.3909	0.000487435	0.00546262
Msto1	-0.664234	4.2131	19.3627	0.000490606	0.00549091
Ccser2	-0.604118	5.37749	19.3015	0.000497586	0.00555299
Vrk2	-1.12436	2.68134	19.2864	0.000499322	0.0055697
Gm3468	-2.03975	1.04269	19.2815	0.000499888	0.00557333
Utp14a	-0.710857	3.74137	19.2224	0.000506767	0.00563381
Dennd4a	-0.75585	5.52159	19.2169	0.000507413	0.00563561
N4bp2l1	-1.43591	5.59039	21.179	0.000507413	0.00563561
Rev1	-0.720518	4.59845	19.2086	0.000508392	0.00564378
Nr1d2	-0.855384	6.93903	19.2848	0.000508914	0.00564419
Snx21	-0.667676	4.94677	19.2003	0.000509376	0.00564661
Gm17484	-1.30362	2.18323	19.1889	0.000510717	0.00565609
Gm42568	-3.74943	-2.1924	19.1808	0.000511681	0.00565867
Krcc1	-0.683038	6.01562	19.1688	0.000513102	0.0056663
Clip3	-0.815657	4.43587	19.1594	0.000514222	0.00567328
Elac1	-0.710027	5.04664	19.1562	0.000514607	0.00567382
Serf1	-0.828579	2.96783	19.1546	0.000514797	0.00567382
Dis3	-1.0579	4.53988	19.4173	0.00051714	0.00569197
Septin10	-0.783584	3.84221	19.121	0.000518826	0.00570595
Xylb	-1.01733	2.92276	19.1182	0.00051916	0.0057061
Tfam	-0.624401	5.40002	19.1124	0.000519866	0.00570846
Kash5	-2.22249	-0.114444	19.103	0.000520995	0.005712
Plcxd1	-1.84921	1.65042	19.1388	0.000521171	0.005712
Tcea1	-1.17783	7.83635	20.3157	0.000524856	0.00573656
Cdk5rap2	-0.816306	4.52592	19.071	0.000524893	0.00573656
Arv1	-0.924025	3.15389	19.0669	0.000525386	0.00573925
Gm831	-2.56553	-1.35762	19.0638	0.000525765	0.00574069
Cryz	-0.846109	4.65678	19.0553	0.000526815	0.00574415
Gtf2h2	-0.679817	4.33943	19.0493	0.000527543	0.00574661
1600029O15Rik	-1.54796	0.344064	19.0433	0.00052829	0.00574936
Gm2694	-1.2637	1.33949	19.0355	0.000529246	0.00575168
Nt5c3b	-0.610472	4.37103	19.024	0.00053067	0.00576177
C030006K11Rik	-0.701599	3.98701	19.0084	0.000532596	0.00577998
Gm31728	-1.64609	-0.432072	18.9988	0.000533787	0.00579021
Gm41271	-2.57057	-1.5962	18.982	0.000535887	0.00581028
Eif3a	-0.646517	8.09889	18.9649	0.000538022	0.00582415
Gng8	-3.87659	-1.40949	19.0922	0.000538314	0.00582415
Paxbp1	-0.820144	3.8253	18.9517	0.000539687	0.00583014
Syce2	-0.743667	3.73119	18.9494	0.000539976	0.00583014
Rps21	-0.740294	5.67794	18.9445	0.000540601	0.00583404
Supv3l1	-0.629056	4.9451	18.9426	0.00054084	0.00583404
1810008I18Rik	-0.927144	5.10453	19.0269	0.000542934	0.00584271
R3hcc1	-0.681693	4.55849	18.9243	0.000543151	0.00584271
Usp3	-0.979241	5.70195	19.3287	0.000544614	0.00585573
Eml2	-1.80221	4.52125	21.1842	0.000546157	0.00586961
Gbp6	-1.63497	2.87295	19.2713	0.000551078	0.00590348
Plekho2	-1.8242	0.601688	18.8437	0.000553492	0.00592257
Gm4984	-7.62221	-1.95311	21.7491	0.000557522	0.00595596
Vdac3	-0.694534	7.81448	18.809	0.000558011	0.00595656
Myo1b	-1.10479	5.7191	19.6964	0.000559403	0.00595962
Tab2	-0.769403	4.16202	18.7726	0.000562798	0.00599303
Prmt3	-0.72448	4.97371	18.7626	0.000564119	0.00599934
Gm34294	-1.27167	0.324605	18.7619	0.000564219	0.00599934
Tomm70a	-0.682388	6.87242	18.7617	0.000564244	0.00599934
Snhg12	-1.68473	2.70104	19.0982	0.000564422	0.00599934
Gm47525	-1.48344	-0.0221423	18.7487	0.000565968	0.00601303
Rpl27	-0.623556	6.87014	18.7452	0.000566427	0.00601515
Bloc1s1	-0.827942	3.47333	18.7203	0.000569763	0.00603962
0610043K17Rik	-2.05088	-1.15006	18.7202	0.00056977	0.00603962
Cpsf6	-0.913961	6.49763	19.051	0.000570521	0.00604347
Riok2	-0.607616	4.69874	18.7136	0.000570654	0.00604347
Ano3	-1.97948	-0.872662	18.681	0.000575058	0.00608457
Srrm1	-0.615163	5.56898	18.6558	0.00057848	0.00611521
Atp11c	-1.26248	2.12205	18.6311	0.000581847	0.00614242
Sbsn	-3.25164	-0.536507	18.9469	0.000584564	0.00615434
Zfp664	-0.805685	6.29848	18.6187	0.000585754	0.00616128
Zbtb9	-0.627038	4.42932	18.5981	0.000586401	0.0061653
Zfp397	-0.819444	5.51082	18.5465	0.000593596	0.00622406
Mfsd4b1	-1.23486	2.99945	18.5295	0.000595985	0.00624629
Mrps26	-0.79337	5.61391	18.5121	0.000598445	0.00626925
Zfyve9	-1.16616	3.19108	18.504	0.0005996	0.00627496
Cldn34c1	-1.52237	1.38502	18.4582	0.000606136	0.00632985
L3hypdh	-1.43056	1.24282	18.4325	0.000609838	0.00636279
Pid1	-0.958662	4.22248	18.4291	0.000610331	0.00636508
Lrrc69	-3.42638	-1.22879	18.4082	0.00061337	0.00638295
Tnip2	-0.668123	4.31652	18.4079	0.000613418	0.00638295
Mrrf	-0.626903	4.96328	18.3659	0.000619573	0.0064326
4930417H01Rik	-2.17744	-0.655353	18.3617	0.000620192	0.00643615
Ppp1r7	-0.959641	5.2045	18.6478	0.000620944	0.00644097
Uck1	-0.601595	6.47805	18.3548	0.00062121	0.00644097
Ino80	-0.848428	2.71262	18.3517	0.000621671	0.00644287
Hpse	-1.6223	2.6445	18.5442	0.000624479	0.00646333
Spopl	-0.908359	3.88647	18.3273	0.000625281	0.00646875
Gm39469	-1.191	0.852866	18.324	0.000625777	0.006471
Msln	-1.25332	7.9027	19.7513	0.00063233	0.00652425
Sgpl1	-0.692631	7.95838	18.2624	0.000635027	0.00654917
Sugt1	-0.791015	5.3204	18.254	0.000636303	0.00655644
Zc3hc1	-0.637574	3.67445	18.2285	0.00064019	0.00658489
Mecp2	-0.812317	4.44352	18.2241	0.000640863	0.0065889
Adi1	-1.11217	8.41172	19.1627	0.000644915	0.0066101
Degs2	-0.836548	4.53689	18.1734	0.000648688	0.00663414
Ndufaf4	-0.819788	5.33808	18.152	0.00065201	0.00666225
Mnd1	-1.9961	-0.113479	18.1451	0.000653096	0.00666724
Rnf32	-0.695186	3.39034	18.1434	0.000653359	0.00666724
Tmem131l	-0.662055	6.03835	18.1078	0.000658965	0.00671561
Bmi1	-0.837919	4.90079	18.0982	0.00066048	0.0067281
Smn1	-0.660701	3.50886	18.0747	0.000664218	0.00674843
BC022960	-1.83748	0.340687	18.0379	0.000670114	0.00679053
1700029J07Rik	-1.04801	3.54304	18.0223	0.000672622	0.0068127
Aen	-0.763444	6.24552	17.9917	0.000677592	0.00685436
Gm38575	-3.88019	0.345643	19.4636	0.000679136	0.00685714
A530072M11Rik	-1.18355	1.53855	17.981	0.000679342	0.00685714
Snord118	-2.15169	-1.62052	17.9666	0.000681707	0.00686016
Dtnbos	-1.23052	5.08969	19.0544	0.000686727	0.00689986
Cdkn1a	-0.714352	6.57879	17.9092	0.000691202	0.0069317
Hlf	-2.13229	2.50859	18.8482	0.000692477	0.00693551
Mrpl21	-0.625725	5.00616	17.8978	0.000693102	0.00693878
Plcxd2	-0.844243	5.75569	17.9517	0.000695927	0.00696019
Dnai4	-1.5066	1.88427	17.8797	0.000696139	0.00696019
Lig1	-1.05259	3.74949	17.8438	0.000702203	0.00699076
Cep68	-0.600951	4.57698	17.8277	0.000704944	0.00700304
Prkab2	-0.927026	4.07209	17.8216	0.000705987	0.00701041
1700110C19Rik	-4.26467	-2.58599	17.7934	0.000710824	0.00705241
Olfr330	-1.2272	1.09261	17.7761	0.000713817	0.00707305
Gm2449	-2.47359	-1.84522	17.7296	0.000721905	0.0071345
Gpr179	-2.17648	0.0501035	17.7293	0.000721967	0.0071345
Ro60	-0.66002	6.00057	17.7282	0.000722167	0.0071345
Txnrd3	-1.41181	2.52665	17.7261	0.000722522	0.00713498
Rrp9	-0.715747	4.29803	17.7042	0.000726379	0.00716698
Ttc27	-0.903024	3.50986	17.692	0.000728532	0.00717908
Gm34654	-1.71346	1.05737	17.681	0.000730479	0.00718991
Gm26910	-1.30069	0.913204	17.6497	0.000736067	0.00721966
Pdcl3	-0.586967	4.69371	17.6137	0.000742555	0.00726491
Ddias	-1.46272	2.10983	17.5818	0.000748347	0.00730928
Gkap1	-0.906069	3.0472	17.5507	0.00075405	0.00734687
Disp1	-0.925442	3.48654	17.5478	0.000754577	0.00734782
Psmb10	-0.654931	4.20532	17.5194	0.000759836	0.00738921
Arhgap10	-1.72738	-1.06242	17.5184	0.000760028	0.00738921
Abhd10	-0.680697	5.00585	17.4961	0.000764171	0.00741708
Cdpf1	-0.684323	4.984	17.4938	0.000764607	0.00741822
Ngdn	-0.641246	5.54491	17.4604	0.00077088	0.00746522
Gm49327	-1.69556	-0.716914	17.4546	0.000771982	0.00746796
Dbndd2	-0.971418	3.29555	17.4389	0.000774962	0.00749075
Nop2	-0.77518	5.54484	17.4388	0.000774983	0.00749075
Spin1	-0.739707	5.2594	17.417	0.000779135	0.00751999
Tmem106a	-1.4854	3.04288	17.7387	0.000780712	0.00752924
Zcchc4	-0.826697	3.81357	17.4077	0.000780908	0.00752924
Slc19a1	-0.709968	4.05467	17.4042	0.000781578	0.00753185
Lemd2	-0.982135	2.63787	17.4026	0.000781891	0.00753185
Tmem268	-0.767128	4.73247	17.4012	0.000782151	0.00753185
D6Ertd527e	-2.64033	0.970667	17.9773	0.000783802	0.00754462
Cfap298	-0.636198	4.78357	17.3811	0.000786029	0.00756292
Gtpbp2	-0.933336	5.62625	17.7251	0.000788086	0.00757645
Smox	-0.641043	3.65479	17.3538	0.000791307	0.00760113
Nupr1	-1.65111	8.67717	19.7423	0.000806695	0.00771177
Scaf11	-0.807201	7.06701	17.335	0.000807402	0.00771177
Nrip2	-2.48673	3.495	19.8392	0.000807827	0.00771201
Fzd4	-1.43268	1.58199	17.2351	0.00081478	0.00775609
Cep70	-0.871462	5.39547	17.3616	0.000817689	0.00777134
Slc6a9	-0.998565	2.9647	17.2136	0.000819126	0.00778153
Gm20658	-7.03042	-3.4139	19.2748	0.000823437	0.0078161
Zmynd11	-0.607583	6.23288	17.1793	0.000826085	0.00783483
Gm10644	-1.31864	1.8145	17.1619	0.000829655	0.00786548
Mob1a	-0.827987	5.49607	17.2008	0.0008304	0.00786934
St3gal3	-1.91134	3.35225	18.5044	0.000831051	0.0078723
Zfp180	-0.660593	5.54238	17.1197	0.000838365	0.00793188
Sart1	-0.753582	5.84321	17.1169	0.000838946	0.00793415
Npr3	-3.6477	0.598766	18.3966	0.000839452	0.0079357
Stam	-0.715139	5.31167	17.1066	0.000841076	0.00794387
Gm48296	-1.82079	0.687843	17.0666	0.000849468	0.00800111
Dnaja1	-0.605788	8.73404	17.0387	0.000855364	0.00804686
Entpd2	-4.14235	9.05893	21.7266	0.000856105	0.00805057
Pcbp2	-0.65028	4.79709	16.982	0.00086752	0.00814803
Atmin	-0.613122	4.28032	16.9712	0.000869841	0.00816368
Rnf115	-0.645333	7.6238	16.9515	0.000874124	0.00820011
Scd3	-1.42609	2.26654	16.9341	0.000877927	0.00822583
Nrcam	-1.76692	3.53969	18.2122	0.000878907	0.0082317
Spryd7	-0.686639	5.64002	16.9257	0.000879762	0.00823639
Zfp984	-0.98911	2.43963	16.8935	0.000886844	0.00828672
Galnt18	-0.926428	5.84877	17.3126	0.000886921	0.00828672
Rsrc1	-0.614578	4.65184	16.8645	0.000893288	0.0083228
Hgh1	-0.745922	3.73168	16.8299	0.000901061	0.00837631
Mrpl1	-0.667801	5.6748	16.7979	0.000908292	0.0084288
Nudt2	-0.670451	3.68391	16.7947	0.000909021	0.0084322
Prkar1b	-0.726166	8.05819	16.7401	0.000921552	0.00851761
Ing5	-0.816957	4.81133	16.7347	0.000922794	0.00852255
B230319C09Rik	-1.88112	-0.744532	16.732	0.000923421	0.00852496
Gm33801	-4.20039	-2.33253	16.7123	0.000927996	0.00855707
Zfp593	-0.720585	3.22866	16.7104	0.000928441	0.00855767
Jade2	-1.0726	2.3687	16.7089	0.000928805	0.00855767
Bivm	-0.765194	4.06575	16.6848	0.00093443	0.00859927
Nop58	-1.00141	6.10907	17.3319	0.000936689	0.00861285
Pcm1	-0.612106	4.70641	16.6738	0.000937017	0.00861285
Zfp800	-0.967305	3.70413	16.6619	0.000939839	0.00863197
Jazf1	-0.836715	4.69846	16.6396	0.000945128	0.00865429
Ccdc174	-0.827828	4.45754	16.6394	0.000945163	0.00865429
P4ha1	-0.703555	7.53811	16.6385	0.000945394	0.00865429
Ifi30	-0.682075	4.10445	16.6299	0.000947428	0.00866742
Bola1	-0.590269	5.21468	16.6229	0.000949107	0.00867595
Ccdc22	-0.595105	4.5244	16.62	0.000949801	0.00867792
Apoe	-2.52747	5.42329	20.1467	0.00096065	0.00875393
Evc	-1.79701	-0.0936454	16.572	0.000961347	0.00875685
Rplp0	-0.709778	9.53589	16.5406	0.000969006	0.00880384
4930430F08Rik	-0.790627	3.79513	16.5253	0.000972768	0.00882823
Ube2d3	-0.595143	9.03696	16.5229	0.000973361	0.00882823
Samhd1	-0.793044	4.09888	16.508	0.000977011	0.00885097
Gm13538	-4.12038	-1.99513	16.5107	0.00097975	0.00886385
Gm6559	-3.24117	-1.97657	16.4942	0.000980445	0.00886385
Vldlr	-0.67629	6.14588	16.4927	0.00098082	0.00886385
Rsrp1	-0.65119	9.05611	16.4869	0.00098225	0.00886389
Arl6ip6	-0.827536	3.96281	16.467	0.000987221	0.00889493
Malsu1	-0.855198	4.61974	16.4563	0.000989899	0.00891216
Kdsr	-0.760458	4.1124	16.4286	0.000996849	0.0089582
0610030E20Rik	-0.8217	3.9676	16.4271	0.000997237	0.0089582
Nifk	-0.600833	5.86364	16.4225	0.000998393	0.00896011
Lzts2	-0.679964	5.341	16.3989	0.00100441	0.00900441
Rab11fip1	-0.769207	4.55342	16.3893	0.00100684	0.0090107
Gm6061	-6.97058	-3.36487	17.5339	0.00100743	0.0090107
Rgsl1	-1.87021	-0.662704	16.3785	0.00100962	0.00902482
C1qb	-3.18057	1.99917	18.126	0.00101508	0.00905467
Oxld1	-0.848424	2.98458	16.3384	0.00101995	0.00908535
Fbl	-0.660007	5.00465	16.3282	0.0010226	0.00910086
E130307A14Rik	-1.01898	2.57233	16.2986	0.00103032	0.00915449
Gm49364	-8.08848	-3.25942	20.3303	0.00103488	0.00918111
Rangrf	-1.15876	2.54035	16.2802	0.00103518	0.00918111
Hyi	-1.04442	3.71093	16.2343	0.00104777	0.0092716
Pts	-0.759115	6.6312	16.2442	0.00105223	0.00929961
Repin1	-0.615611	5.46166	16.2145	0.00105267	0.00929961
Rorc	-1.19076	6.21387	17.4577	0.0010542	0.00930019
Nup160	-0.62706	6.1313	16.1909	0.00105904	0.00932874
Tmpo	-0.871813	6.33347	16.4882	0.00106065	0.00933933
Ash2l	-0.643242	6.34611	16.16	0.00106745	0.00939209
Slc2a9	-1.06303	0.859961	16.1437	0.00107191	0.00942266
Gm44777	-1.83627	1.21606	16.1398	0.00107297	0.009426
Chd1l	-0.599282	4.53818	16.1385	0.00107333	0.009426
Jmjd7	-0.798389	2.55727	16.1363	0.00107393	0.00942768
Ctsb	-0.58809	9.46813	16.0897	0.00108683	0.00951938
Tekt2	-1.57154	2.28275	16.1329	0.00109135	0.00954817
Rps13-ps1	-0.683438	4.60267	16.022	0.0011059	0.00963486
Kcnip1	-0.675152	7.83951	16.0127	0.00110855	0.00964924
Sh3glb1	-0.621412	6.56459	16.0102	0.00110926	0.00964924
Pex11a	-1.02432	4.25882	16.2208	0.00111241	0.00966698
Gngt2	-3.66129	-1.38356	15.9805	0.00111777	0.00969543
Gm19241	-2.311	-1.67006	15.978	0.00111848	0.00969798
Bola3	-0.605061	5.8366	15.9677	0.00112146	0.00972015
4933405D12Rik	-2.07162	-1.33319	15.9218	0.00113481	0.00982123
Dpm1	-0.636454	6.60026	15.92	0.00113534	0.00982214
Agap1	-0.678212	4.76922	15.915	0.00113679	0.00983105
Sulf2	-1.85366	1.20996	15.9407	0.00113723	0.00983122
Cdkl3	-1.08745	2.57114	15.903	0.00114034	0.00984705
Mrpl15	-0.732788	5.57501	15.8961	0.00114236	0.00985026
Mreg	-1.76308	3.60632	17.1789	0.0011424	0.00985026
Lhfpl5	-0.933595	3.69429	15.8928	0.00114332	0.00985452
Ola1	-0.680179	5.35258	15.8799	0.00114715	0.00988022
Srgap1	-1.42427	2.32083	15.8761	0.00114828	0.00988387
Serpine2	-1.37004	2.23242	15.8579	0.0011537	0.00991456
Ptges3	-0.807918	7.69117	15.9981	0.0011548	0.0099204
Phf1	-0.69997	5.19823	15.8296	0.00116217	0.00997265
Dhrs13	-0.810164	3.17466	15.8213	0.00116467	0.00999038
Grk3	-0.858705	6.7867	16.1144	0.00116717	0.0100044
Ffar4	-0.916351	4.25907	15.813	0.00116761	0.0100045
Abcd4	-0.834407	3.18356	15.8061	0.00116926	0.0100113
Gm37940	-0.585589	4.10049	15.7895	0.0011743	0.010047
Ankrd24	-0.670245	4.72671	15.7695	0.00118039	0.010088
5430402O13Rik	-1.23285	0.509236	15.7546	0.00118497	0.010116
Wee1	-0.769593	4.39791	15.7504	0.00118627	0.0101196
Tmsb15b1	-1.08101	2.75827	15.744	0.00118823	0.0101327
Traf3ip2	-0.735634	4.50621	15.717	0.00119659	0.0101849
Rdx	-0.606977	6.96359	15.7161	0.00119687	0.0101849
Tfrc	-0.808816	7.54137	15.866	0.00119971	0.0102043
Rrp36	-0.798591	4.29645	15.7023	0.00120117	0.0102055
Pcsk4	-1.08181	2.4375	15.6792	0.00120843	0.0102522
Nvl	-0.810801	4.96519	15.6756	0.00121001	0.0102609
AY512915	-1.47581	-0.31409	15.6731	0.00121033	0.0102609
Cry1	-0.741574	5.72452	15.6685	0.00121178	0.0102669
Hmox2	-0.594022	6.73576	15.6681	0.00121192	0.0102669
B9d2	-0.607463	4.38504	15.6516	0.00121713	0.0103035
Slc51a	-2.9937	-0.316399	16.0373	0.00121961	0.0103207
Mecr	-0.611688	4.03166	15.6272	0.0012249	0.0103542
Tyrobp	-2.80889	1.05082	16.3903	0.00122789	0.0103719
Zfand1	-0.653482	3.86351	15.5979	0.0012343	0.0104223
Slco2a1	-1.18529	3.43212	15.6935	0.00123743	0.0104373
Snhg20	-0.685623	4.63979	15.5666	0.00124442	0.0104847
Gm31814	-3.72132	0.954007	17.1633	0.00125081	0.0105158
Mrm3	-0.654729	3.6244	15.5398	0.00125316	0.010528
Anxa2	-3.10867	3.21853	18.1482	0.00125594	0.0105475
Spef1l	-2.6108	-1.27441	15.5285	0.00125687	0.0105516
Rsad1	-0.856567	2.99266	15.4885	0.0012701	0.0106434
Stx4a	-1.06509	3.68565	15.5038	0.00127362	0.0106613
Pih1d1	-0.66326	4.02888	15.471	0.00127595	0.010677
Tagap1	-0.78171	3.36026	15.4385	0.00128686	0.0107567
H3f3aos	-2.71913	-0.0615397	15.6628	0.00128847	0.0107624
Rpl31-ps8	-0.972628	3.93407	15.4364	0.00129628	0.0108199
Pfdn2	-0.665902	5.48982	15.3891	0.00130366	0.0108658
H2-K2	-1.19019	3.00069	15.3541	0.00131572	0.010949
Niban1	-1.81226	4.62894	17.463	0.00132384	0.0110104
Mfsd4b3-ps	-1.53039	0.377689	15.3238	0.00132624	0.0110246
Rabep2	-0.765029	4.21731	15.3225	0.00132671	0.0110246
Paqr8	-1.21763	2.12687	15.3218	0.00132697	0.0110246
Fbxw20	-3.11609	-2.87976	15.2928	0.00133715	0.0110972
Rad51c	-1.31753	3.00604	15.3799	0.0013424	0.0111249
Sned1	-2.05153	0.039385	15.2734	0.001344	0.0111342
Sult6b2	-1.58265	0.735612	15.2645	0.00134716	0.0111484
Ankmy2	-0.826927	5.54779	15.4168	0.00134778	0.0111496
Hebp1	-1.64919	1.30477	15.2567	0.00134993	0.0111595
Gm10033	-0.76709	3.91522	15.2506	0.00135213	0.0111681
Gm36839	-0.861784	2.61685	15.226	0.00136095	0.0112186
Tmeff1	-1.76332	0.426155	15.1885	0.00137451	0.0113024
Pla2g4b	-2.76623	-0.635234	15.2808	0.0013805	0.0113396
Lta	-1.85922	-0.465302	15.1608	0.00138463	0.0113615
Rbm11	-1.51069	0.114155	15.1358	0.00139384	0.011425
3110053B16Rik	-1.63266	-0.959718	15.1338	0.00139457	0.0114269
Ccdc148	-1.25342	2.66084	15.1261	0.00139742	0.0114422
Mrto4	-0.742896	3.97649	15.1219	0.00139897	0.0114509
Htatsf1	-0.75632	6.28632	15.1665	0.001401	0.0114634
B4galnt2	-4.99972	-2.86921	15.0935	0.00140959	0.0115053
Gabpa	-0.612005	4.81055	15.0772	0.00141568	0.011551
Nme6	-0.762828	4.03064	15.049	0.00142636	0.0116056
2900009J06Rik	-2.5517	-0.875181	15.01	0.00144125	0.0116939
Gcg	-1.58177	11.0096	16.8208	0.00144174	0.0116939
Tmem236	-3.55823	-1.38246	15.003	0.00145059	0.0117493
A530083I20Rik	-1.80628	0.527117	14.9467	0.00146578	0.0118393
Cactin	-0.650671	4.58513	14.9402	0.00146835	0.0118451
Rnf220	-0.712057	3.19032	14.935	0.00147039	0.0118463
Gm15247	-1.96313	0.151288	14.9328	0.00147124	0.0118463
Fam161b	-0.779297	2.73766	14.9102	0.00148016	0.0119077
Psmd9	-0.717934	5.02374	14.9062	0.00148176	0.0119145
Gon7	-0.668577	3.58693	14.8911	0.00148772	0.0119501
Patl1	-0.805574	2.90352	14.8852	0.00149007	0.0119636
Dynlrb2	-1.75918	-0.44429	14.883	0.00149095	0.0119636
Syt16	-1.37094	1.17607	14.8803	0.00149204	0.0119641
Rad52	-0.864443	3.21555	14.8769	0.00149339	0.0119708
Decr1	-0.652066	4.04766	14.8623	0.00149926	0.0120013
Prkn	-0.820231	3.57241	14.835	0.00151026	0.0120727
Lpin2	-1.15574	5.4467	15.7966	0.00153024	0.0122115
Ccdc159	-0.763684	2.81883	14.7494	0.00154539	0.0123113
Rpa3	-0.677332	3.56342	14.7281	0.00155428	0.0123693
Col14a1	-3.74567	2.09801	16.8463	0.00156525	0.0124396
Kptn	-0.804248	3.16664	14.6949	0.00156823	0.012459
Casc1	-1.70216	-0.441731	14.6931	0.00156898	0.0124607
Picalm	-0.593915	4.5754	14.6841	0.00157278	0.0124781
Rad50	-0.647972	4.02293	14.6565	0.00158454	0.0125457
Senp8	-0.602159	3.84209	14.6514	0.00158675	0.0125529
Yy1	-0.729711	4.1006	14.6455	0.00158927	0.0125661
Selenoi	-0.631802	5.11538	14.6115	0.00160394	0.0126519
Ccdc66	-0.744095	4.11695	14.6086	0.00160519	0.0126575
Capn12	-4.73313	-2.23969	14.6055	0.00160655	0.0126596
3830408C21Rik	-1.30636	0.556687	14.5269	0.00164111	0.012897
Sdad1	-0.615769	4.59069	14.5142	0.00164676	0.0129239
Tnfsf13os	-1.76926	-1.63396	14.4877	0.00165866	0.0129997
Trip10	-1.13755	3.06236	14.4677	0.00166767	0.0130571
Efcab7	-0.782432	3.044	14.4609	0.00167079	0.0130684
Nexn	-2.10193	-0.769308	14.4473	0.00167697	0.0131035
Nedd9	-0.60961	5.18107	14.4128	0.00169278	0.0132022
Cln5	-0.826402	6.27426	14.6687	0.00169301	0.0132022
Tgfbr1	-0.815867	6.19898	14.6355	0.00169485	0.013205
Zfp213	-0.671657	4.3317	14.3955	0.00170076	0.0132338
Gm31583	-4.30261	-1.24339	14.9909	0.00171339	0.0133032
Rhebl1	-1.25871	1.84816	14.3676	0.00171375	0.0133032
Ubxn6	-0.684467	6.06991	14.3671	0.00171398	0.0133032
Ubxn11	-1.04202	2.04876	14.358	0.00171824	0.0133274
Cklf	-0.921587	2.88696	14.3538	0.00172023	0.0133383
Dvl2	-0.727596	3.97021	14.3526	0.00172079	0.0133383
Cetn3	-0.66766	5.86209	14.3412	0.00172618	0.0133756
Tmem30b	-0.642726	4.7462	14.321	0.0017357	0.0134359
Ank2	-0.631569	6.79054	14.2891	0.00175093	0.0135328
Otulin	-0.987731	2.21144	14.2887	0.00175113	0.0135328
Gm39460	-2.13563	1.04527	14.5169	0.00175389	0.0135407
Mamdc2	-3.42618	-1.48995	14.4027	0.00176212	0.0135861
Tbl1xr1	-0.981937	4.26719	14.455	0.00176387	0.0135952
Slc23a3	-2.48866	-1.49861	14.2535	0.00176806	0.0136184
Pigl	-0.653123	3.1917	14.2307	0.00177916	0.0136879
6230400D17Rik	-1.27002	1.27106	14.2301	0.00177944	0.0136879
C630028M04Rik	-2.0252	-1.21967	14.2223	0.00178323	0.0137007
Stxbp3	-0.898079	6.34537	14.7094	0.00178344	0.0137007
Faap100	-0.588258	4.91576	14.2177	0.00178548	0.0137117
Rpl22l1	-0.631769	5.70011	14.2061	0.0017912	0.0137465
Vmn2r29	-1.76319	0.36436	14.1972	0.0017956	0.0137651
Adam8	-1.66742	0.10052	14.1934	0.00179743	0.0137716
Tlr1	-3.53343	-1.86013	15.0714	0.001803	0.0138052
Trp53cor1	-1.16551	2.29539	14.1747	0.00180672	0.01382
Rpl29	-0.935763	6.77401	14.7452	0.00180928	0.0138351
Them6	-1.6125	-0.197997	14.1658	0.00181114	0.0138402
Gm6210	-1.55077	-0.809212	14.155	0.00181649	0.0138613
Rpl5	-0.648855	4.35659	14.1498	0.00181909	0.013869
Gcnt4	-1.03666	2.76784	14.1415	0.00182326	0.013893
Bbof1	-1.44597	1.73626	14.1008	0.00184384	0.0139851
Rpp30	-0.722321	4.23521	14.0916	0.00184851	0.0140106
Wnt4	-1.64738	6.0535	16.0218	0.00186212	0.0140862
Accs	-1.02962	2.15799	14.0453	0.00187224	0.0141467
4930412C18Rik	-1.61348	0.270671	14.0363	0.00187693	0.0141659
Arhgef2	-0.618976	6.35795	14.022	0.00188432	0.0142033
Dhx36	-0.666503	3.61346	14.0044	0.00189356	0.0142622
Gstp3	-3.11817	-0.958396	14.3318	0.00189397	0.0142622
2700089I24Rik	-2.36822	-0.427252	14.0178	0.00191096	0.0143466
Mgme1	-0.766911	4.68344	13.9705	0.00191136	0.0143466
Ccdc82	-0.616297	4.71471	13.9624	0.00191569	0.0143699
Lilr4b	-2.13741	-0.711124	13.9386	0.00192834	0.0144507
Ppp1r14d	-1.47752	-0.674931	13.9278	0.00193413	0.0144848
Ubald1	-0.620772	4.91455	13.8859	0.00195673	0.0146023
Xpa	-1.02972	3.59682	13.9039	0.0019586	0.0146069
Clcn1	-3.65673	-2.16748	13.8684	0.00196629	0.0146502
Lyrm4	-0.79079	4.56532	13.8402	0.00198178	0.0147419
Man1c1	-1.10185	2.94171	13.817	0.00199463	0.0148232
Zfp560	-0.751814	4.44669	13.8105	0.00199825	0.0148425
Npm3	-1.59561	2.64159	14.1662	0.00199849	0.0148425
Xaf1	-1.34019	0.970532	13.7936	0.00200766	0.0148915
St6galnac2	-1.40672	0.146607	13.7912	0.002009	0.0148967
Naa16	-0.645843	4.99365	13.7841	0.00201297	0.0149119
Mcrip2	-0.861637	2.7518	13.7737	0.00201882	0.0149457
Teddm2	-1.17332	0.853907	13.7708	0.00202048	0.0149532
Pip4p2	-0.725017	6.14703	13.7961	0.00203014	0.0150104
Mtap	-0.639927	4.90629	13.7466	0.00203415	0.0150353
C230038L03Rik	-1.60089	-1.15525	13.7273	0.00204515	0.0151069
Actn4	-0.643206	8.3448	13.7194	0.00204968	0.0151356
Mef2a	-0.647651	5.35475	13.7142	0.00205262	0.0151525
Foxn2	-0.742988	4.06799	13.7108	0.00205461	0.0151576
Gstm1	-1.67504	8.7089	15.5847	0.0020614	0.0151937
Gm32926	-1.00911	1.75808	13.6922	0.0020653	0.0152075
Spats2	-0.892569	2.57391	13.6734	0.00207623	0.0152734
Rhou	-1.37775	1.04062	13.6693	0.00207859	0.0152811
Gpnmb	-2.46012	3.15093	15.3732	0.00208123	0.0152957
Vegfb	-0.874985	2.18448	13.6529	0.00208817	0.0153321
Faf1	-0.892843	3.87021	13.6475	0.00209132	0.0153407
Prkd2	-0.978833	3.41492	13.637	0.00209749	0.0153745
Otog	-4.46012	1.1633	15.4836	0.00209962	0.0153822
Gm36602	-1.45315	-0.91991	13.6303	0.00210145	0.0153908
Pvt1	-3.00687	2.07601	15.1861	0.00211043	0.0154517
Wdr38	-1.30869	1.09985	13.6077	0.00211479	0.0154593
Mrpl12	-0.672637	5.49	13.6045	0.00211672	0.0154636
Alad	-0.680908	5.11042	13.595	0.00212238	0.0154807
Acy1	-0.729265	3.59007	13.589	0.00212597	0.0155019
Mier1	-0.646559	4.47624	13.5561	0.0021457	0.0156018
AA986860	-1.80137	1.96603	13.8279	0.00216946	0.0157448
Nutf2	-0.603615	5.16939	13.5159	0.00217011	0.0157448
Slc2a1	-0.895003	5.55419	13.923	0.00217206	0.0157524
Pgpep1	-0.679482	5.02388	13.512	0.00217251	0.0157524
Xlr3a	-0.754123	5.67763	13.579	0.0021858	0.0158241
Cyp3a13	-2.42599	-1.054	13.4835	0.00219006	0.015845
Znfx1	-0.631927	6.54437	13.4797	0.00219237	0.0158485
Nek5	-1.46142	2.39389	13.6212	0.00219258	0.0158485
Mrpl48	-0.585025	5.71506	13.4687	0.00219921	0.0158914
5430416N02Rik	-1.16266	2.7417	13.4248	0.00222662	0.0160248
Bbs10	-0.675047	3.37688	13.4232	0.00222764	0.0160271
Amz1	-0.772717	1.86789	13.4077	0.00223743	0.0160743
Sgce	-1.06991	1.52883	13.4062	0.00223835	0.0160743
Ccdc126	-0.665344	3.38655	13.3959	0.00224488	0.0161063
9030612E09Rik	-0.914294	2.41808	13.3926	0.002247	0.0161143
4632404H12Rik	-0.842823	3.0664	13.382	0.00225377	0.0161397
Msr1	-2.74595	-0.87742	13.3972	0.00225687	0.0161475
Rps18-ps6	-1.24148	4.81837	14.3293	0.00226571	0.0161958
Stk39	-0.991958	1.78069	13.3391	0.00228131	0.0162773
Thumpd3	-0.626002	5.53815	13.3209	0.00229316	0.016349
Pi16	-1.94239	0.306531	13.3279	0.00230156	0.0163966
Fn3k	-1.1845	3.28982	13.4699	0.00230457	0.016413
E530011L22Rik	-2.24317	0.294834	13.4619	0.00230973	0.0164397
Polk	-0.743932	3.87464	13.2762	0.00232247	0.0164961
Efhd1	-2.52285	-2.13681	13.2387	0.00234737	0.0166414
Cxcl13	-2.53845	-0.35927	13.221	0.00235995	0.0167152
Polg2	-0.796609	2.77159	13.2176	0.00236148	0.0167207
4930403P22Rik	-2.0458	-1.16817	13.2166	0.00236218	0.0167207
Nhp2	-0.688107	3.73174	13.1851	0.00238351	0.0168564
Tab3	-0.946178	3.40283	13.1653	0.002397	0.0169415
Ei24	-0.669334	7.01696	13.1544	0.00240523	0.0169891
Septin4	-1.46319	0.408997	13.1522	0.00240597	0.0169891
Diaph2	-0.772314	3.85958	13.1287	0.00242224	0.0170629
Ddx51	-0.806383	4.32996	13.1097	0.00243543	0.0171246
Albfm1	-2.72022	-1.48874	13.0959	0.00244504	0.0171714
Pdk4	-1.86067	1.731	13.3041	0.00244701	0.0171721
Rgs3	-0.87267	5.09647	13.3562	0.00245119	0.0171938
Abhd4	-0.722231	5.62191	13.1214	0.00245447	0.0172117
Mapkap1	-0.617912	4.75704	13.0814	0.00245524	0.0172119
Grb10	-0.600811	5.63754	13.0731	0.00246109	0.0172425
Cyp4f39	-0.699929	4.94904	13.0671	0.00246532	0.0172635
Rad9a	-0.649316	3.87878	13.0604	0.00247004	0.0172792
Ablim2	-0.831803	2.11398	13.0548	0.00247402	0.0172966
R74862	-1.11701	1.91396	13.0236	0.00249628	0.0174365
Necap2	-0.654554	5.29485	13.018	0.00250028	0.0174486
Cd3eap	-0.711646	3.693	12.9943	0.0025174	0.0175471
Ccdc103	-0.942558	1.70926	12.9814	0.00252673	0.0176062
1700001C19Rik	-1.26592	0.814744	12.9789	0.00252856	0.017609
1500002C15Rik	-0.726208	3.70848	12.967	0.00253719	0.0176321
Cdkn2b	-0.620362	3.9964	12.9634	0.00253985	0.0176388
Dgat2	-1.13417	2.80752	12.9627	0.00254037	0.0176388
S100a4	-1.07488	4.13215	13.3173	0.00254638	0.0176643
Ctss	-2.90166	2.28245	14.3589	0.00257659	0.017826
Acad12	-0.669231	4.01737	12.9111	0.00257842	0.0178334
Drc1	-1.37875	1.96588	12.9036	0.00258402	0.0178614
A930004D18Rik	-1.71468	-0.0346176	12.878	0.00260317	0.0179672
Sfxn4	-0.943906	1.89615	12.8762	0.00260452	0.0179678
Svbp	-1.03472	1.62193	12.8758	0.00260481	0.0179678
Matr3	-0.680673	7.95377	12.8776	0.00261762	0.0180347
Zfp143	-0.655364	4.18683	12.8573	0.00261881	0.0180355
Ppp2cb	-0.631576	2.712	12.8219	0.00264571	0.0181798
Gm45307	-3.3045	-1.32396	12.9742	0.00264857	0.0181889
5530401A14Rik	-1.18382	2.64736	12.8077	0.00265662	0.0182332
Tenm2	-0.807339	4.75855	12.8886	0.0026592	0.0182455
Epha7	-1.72367	4.02764	14.1135	0.00268421	0.0183899
2810002D19Rik	-0.950382	2.70654	12.7403	0.00270905	0.0185328
Nicn1	-0.669466	5.18299	12.7375	0.00271125	0.0185425
Nrp1	-2.79561	-1.14528	12.7043	0.00273759	0.0186786
Anp32a	-0.876229	1.96067	12.696	0.00274419	0.0186907
Asah1	-0.915674	9.14152	13.152	0.00274977	0.0187068
Nupr1l	-0.754455	2.84405	12.6867	0.00275163	0.018714
Gm46404	-1.3366	1.66268	12.6811	0.00275613	0.0187368
Lactbl1	-1.39134	-0.499709	14.4878	0.0027566	0.0187368
Dph6	-0.650595	5.43892	12.6696	0.00276533	0.0187742
Dnmt3a	-0.633693	6.24912	12.6039	0.00281884	0.0190385
4930479D17Rik	-2.81632	-2.21703	12.5996	0.00282235	0.0190519
AU041133	-0.868741	3.5606	12.5993	0.00282263	0.0190519
Nudt11	-0.932416	3.42344	12.597	0.00282452	0.0190561
Zik1	-1.20557	2.27256	12.5565	0.00285813	0.0192468
Sez6l	-0.738045	7.79092	12.692	0.0028644	0.0192757
Chpt1	-0.816512	2.48432	12.5213	0.00288773	0.0193788
Gm17147	-1.91251	-1.36253	12.5196	0.0028892	0.0193819
Gm29394	-1.61453	0.289945	12.4949	0.00291017	0.0194844
2610021A01Rik	-0.603171	4.0312	12.4858	0.00291797	0.0195254
Gtf2h4	-0.613866	3.81298	12.4843	0.00291927	0.0195284
Ethe1	-0.606973	3.8385	12.4609	0.0029394	0.0196179
Arx	-2.51211	-1.39134	12.4282	0.00296772	0.0197842
Atr	-0.713062	4.21525	12.4101	0.00298364	0.0198733
Lrrc75a	-1.25041	1.72358	12.4008	0.00299175	0.0199159
Zfp2	-0.755223	4.04998	12.3972	0.00299494	0.0199257
Bloc1s5	-0.747384	4.2583	12.3727	0.00301662	0.0200298
Trim66	-2.01833	1.61034	12.8019	0.00302576	0.020079
Dtwd1	-0.588366	4.422	12.3605	0.0030275	0.0200848
Cyb5r2	-1.99072	0.0380246	12.3701	0.00303655	0.0201219
Gm32126	-3.21063	-2.47012	12.348	0.00303872	0.0201305
Mcoln3	-1.15175	3.52638	12.5574	0.00306883	0.0203069
Scarna2	-2.12872	-1.61979	12.2979	0.00308398	0.0203897
Reep3	-0.616094	4.74926	12.2585	0.00312013	0.0205586
2310010J17Rik	-0.866891	1.60379	12.249	0.00312892	0.0205934
Ndufaf6	-0.813195	4.06536	12.249	0.00312896	0.0205934
Col26a1	-1.47506	-0.249957	12.2265	0.00314986	0.0206916
Cdv3	-0.648988	6.19351	12.2033	0.00317164	0.0208008
Hmgxb4	-0.791462	4.20088	12.2021	0.00317272	0.0208008
Flrt1	-1.2346	3.15867	12.3931	0.00319091	0.0208993
Rpusd4	-0.590391	3.92664	12.1821	0.00319162	0.0208993
Itpr1	-0.935627	5.05316	12.5985	0.00319725	0.0209238
Cebpg	-1.04552	6.76	12.9673	0.00319807	0.0209238
Slc25a37	-0.706561	2.99241	12.1637	0.00320914	0.0209844
Gm49654	-1.97189	-1.72072	12.1511	0.00322118	0.0210395
Gm16638	-1.91684	0.409988	12.1551	0.00322782	0.0210567
Ccdc85b	-0.861158	4.50991	12.2861	0.00322785	0.0210567
Tmsb15b2	-1.33741	5.968	13.4373	0.00324406	0.0211177
Nme4	-1.23952	3.13921	12.3479	0.00325165	0.0211553
Rad9b	-0.589923	3.06753	12.1181	0.003253	0.0211574
7SK	-0.898771	3.62843	12.1078	0.00326299	0.0211928
Catsper3	-1.69381	-0.510778	12.107	0.00326379	0.0211928
Nek7	-0.827338	7.09126	12.4724	0.00326734	0.0212099
Wdfy2	-0.611755	4.51562	12.0838	0.00328644	0.0212925
Tnfrsf10b	-0.936533	1.28137	12.078	0.0032921	0.021317
Sh3d21	-0.662042	3.24934	12.0696	0.00330034	0.0213555
Atp2a1	-2.092	-1.72937	12.0659	0.00330403	0.0213645
Gm10123	-0.757667	6.71529	12.2628	0.00330646	0.0213684
Slc6a19	-0.940908	5.76885	12.608	0.00331106	0.0213862
Tmsb15l	-0.855071	3.22359	12.0431	0.0033266	0.0214627
Eda2r	-1.69184	2.13603	12.4056	0.00332976	0.0214735
Dmd	-1.01181	1.27781	12.0094	0.00336027	0.0216392
Rnf2	-0.692336	5.99723	12.033	0.00339254	0.0217936
Gm7072	-0.662278	4.39163	11.9771	0.00339289	0.0217936
Gm17399	-1.08536	0.433085	11.9754	0.00339459	0.0217985
Scrn2	-0.59607	2.99719	11.9536	0.00341684	0.0219051
Pld4	-3.17604	-1.50876	11.9728	0.00343124	0.0219913
Slc25a26	-0.830371	2.01898	11.929	0.00344222	0.0220496
Adssl1	-0.78885	2.38237	11.9182	0.0034534	0.0221029
Cbln2	-6.00704	-3.34156	12.9982	0.00345709	0.0221204
Fbxw4	-0.913562	2.19154	11.9086	0.00346336	0.0221483
Gm46603	-1.02472	2.00415	11.898	0.00347434	0.0221935
Tdrp	-0.696879	3.43467	11.8769	0.00349652	0.022299
Blvrb	-1.02401	2.51831	11.8617	0.00351246	0.02237
Gpr146	-0.810606	2.5157	11.846	0.00352914	0.022453
Eif5	-0.729314	9.4525	11.9379	0.00353054	0.0224544
Rnf138	-0.700392	5.4436	11.8408	0.00357153	0.0226841
Bri3	-1.33895	2.00767	11.8037	0.00357448	0.0226966
Fam171b	-0.6169	5.85946	11.7984	0.00358014	0.0227264
Fibin	-2.57886	-1.16442	11.8834	0.00358489	0.0227503
Bend7	-1.74767	4.73451	13.2669	0.00358666	0.0227553
Zfp68	-0.637199	6.27664	11.7832	0.00359757	0.0228121
Pard6b	-0.906806	1.90685	11.7765	0.0036039	0.0228229
Zfp40	-1.13719	3.5988	12.0456	0.00360414	0.0228229
Lsm14a	-0.999683	6.24381	12.4618	0.00361273	0.0228584
Mt2	-1.86798	6.60455	13.5778	0.00366832	0.0231485
Manba	-0.675758	5.37737	11.7337	0.00366855	0.0231485
Litaf	-0.727325	3.69061	11.7035	0.00368436	0.0232168
Nle1	-0.795177	2.55343	11.6888	0.00370087	0.0232907
Samd12	-0.81442	3.18629	11.6706	0.00372126	0.0233986
Nrip1	-1.19326	4.69051	12.4294	0.00373369	0.0234323
Zfp286	-2.68518	-2.04615	11.6522	0.00374218	0.0234661
Fermt3	-1.72544	0.76445	11.667	0.00374331	0.0234661
Hdac2	-0.594578	7.07189	11.5858	0.00381845	0.0238239
Lyz2	-2.95982	5.0903	13.7167	0.00381863	0.0238239
Gab2	-0.731841	4.05054	11.5822	0.00382261	0.0238296
Areg	-2.34416	1.66249	12.3059	0.00383156	0.0238725
Adora2b	-1.23247	5.09293	12.5025	0.00384563	0.0239482
Fas	-1.32128	-0.446292	11.5597	0.00384898	0.0239618
Rps27a-ps3	-6.1203	-2.69906	12.5802	0.00385503	0.0239848
Cfl2	-0.638237	6.22252	11.547	0.00388224	0.0241108
Arl6ip4	-0.669421	5.25292	11.5277	0.00388767	0.0241352
Morc3	-0.600063	5.33922	11.5139	0.00390306	0.0242077
Hpcal1	-0.593533	4.62863	11.4536	0.00397573	0.0245863
4930500F10Rik	-2.43274	-1.95936	11.4485	0.00398195	0.0246182
Ube2cbp	-0.732567	2.15229	11.4187	0.00401847	0.0247846
Ntm	-1.04319	2.16877	11.4067	0.00403327	0.0248627
Rev3l	-0.593248	4.9418	11.3711	0.00407761	0.0250961
Mgat4b	-0.836313	2.36713	11.3624	0.00408849	0.0251365
Ccdc34	-0.866197	2.52107	11.3574	0.00409484	0.0251689
Rnf38	-0.644032	3.9948	11.3233	0.00413803	0.0253606
Gm17690	-0.709431	3.57114	11.3124	0.00415189	0.0254254
2900093K20Rik	-0.660716	2.99823	11.3064	0.00415963	0.0254624
Agmo	-1.86613	0.61335	11.3789	0.00418945	0.0255947
Chka	-0.798966	7.11269	11.5879	0.00421425	0.0257057
Nae1	-0.598034	6.24641	11.2537	0.00422782	0.0257749
Zkscan4	-0.707901	2.46384	11.2488	0.00423418	0.0258002
A530010L16Rik	-3.61602	0.119824	12.1484	0.00424535	0.0258536
Sugct	-0.960638	3.14575	11.2151	0.00427846	0.0260086
A030001D20Rik	-0.781414	3.92096	11.214	0.00427996	0.0260109
Timm13	-0.593056	6.20596	11.1869	0.00431605	0.0261469
Ercc8	-0.691958	2.67548	11.1801	0.00432516	0.0261898
Orc4	-0.682164	6.00645	11.2568	0.00433496	0.0262287
1190007I07Rik	-0.736274	3.02928	11.1609	0.00435093	0.0263037
Lonrf3	-1.35046	1.80532	11.1748	0.00435189	0.0263037
Samd8	-0.777698	5.02626	11.2955	0.00436398	0.0263631
Gm26542	-1.38948	-0.648264	11.1467	0.0043701	0.0263932
Abca1	-1.10319	7.36626	12.0054	0.00438332	0.0264455
Gm41804	-1.19361	-0.9789	11.1138	0.00441499	0.0265952
Gm12873	-3.14713	-2.64327	11.0824	0.00445834	0.0268034
Fam241b	-0.638513	4.91567	11.0821	0.00445878	0.0268034
Fcgr2b	-2.65347	-2.16315	11.0754	0.00446797	0.026841
Tnfsfm13	-1.39703	0.957916	11.0575	0.00449305	0.0269397
Ppm1a	-0.717929	4.03468	11.0562	0.00449481	0.0269433
Lca5	-0.696501	2.72205	11.0459	0.00450932	0.0270056
Gm14418	-0.807651	2.76319	11.0419	0.0045149	0.0270245
Ccdc7b	-3.20551	-1.46731	11.2516	0.00452386	0.0270621
Vrtn	-3.73719	-0.522212	11.7463	0.00452541	0.027064
Gm49530	-1.40366	-1.42553	11.009	0.00456145	0.0272165
Gm15459	-1.24777	2.0463	10.9805	0.00460221	0.0274105
C920006O11Rik	-0.675436	3.30898	10.9764	0.00460809	0.0274384
Ttll3	-0.985637	1.7448	10.971	0.00461584	0.0274612
Gm49711	-4.49786	-3.6042	10.9483	0.00464884	0.0276033
Dcaf12l1	-0.971052	5.65426	11.5342	0.00465884	0.0276492
Rab11fip5	-0.699119	2.42525	10.8996	0.0047202	0.0279485
1700025G04Rik	-1.66738	1.29005	10.9853	0.00474772	0.0280614
Ccdc142os	-0.77898	2.40553	10.8653	0.00477128	0.0281935
Gm3365	-1.41843	-0.225341	10.8539	0.00478845	0.0282878
Trmo	-0.758095	2.91168	10.8427	0.00480535	0.0283588
Wdr91	-0.637862	2.74995	10.8107	0.00485393	0.0286019
Heatr9	-2.00548	-1.43273	10.7971	0.00487473	0.0286808
Homer3	-1.21293	-0.736444	10.7862	0.00489149	0.0287542
Cd36	-1.88015	1.07272	10.9753	0.00489512	0.0287571
Vps54	-0.694892	2.80991	10.7826	0.0048971	0.0287615
Gm15738	-1.36076	-0.636739	10.7775	0.00490493	0.0287744
Ypel1	-1.149	0.852048	10.7746	0.00490952	0.0287763
Rfc4	-0.971106	3.82727	10.9282	0.00491423	0.0287966
Fmnl3	-1.30248	1.46744	10.7669	0.00492136	0.0288239
Trim52	-1.97035	-1.16656	10.7651	0.00492418	0.0288266
Gm3325	-1.13018	2.33666	10.7642	0.00492555	0.0288266
Snrpa1	-0.707162	5.09521	10.8027	0.00495099	0.0289246
Clk2	-0.618005	3.83332	10.7376	0.00496717	0.0290114
Casp8ap2	-0.677792	4.32286	10.7368	0.00496836	0.0290114
Fbxo47	-1.04216	1.82127	10.733	0.00497437	0.0290393
Fut1	-0.737582	3.10799	10.7136	0.00500499	0.029207
Gm49494	-1.13609	1.76033	10.7098	0.00501089	0.0292304
Mis18a	-0.901345	2.03625	10.7079	0.00501393	0.0292408
Zbtb7c	-1.11033	1.82029	10.7069	0.00501555	0.0292429
Alk	-1.44338	0.960818	10.7016	0.00502391	0.0292696
Clec7a	-2.19428	-0.193024	10.7533	0.00503944	0.0293381
Nop14	-0.638508	5.06497	10.6908	0.00504122	0.0293411
Rpap3	-0.597623	3.90496	10.683	0.00505367	0.0293988
Vapa	-0.971607	7.77486	11.2647	0.00507772	0.0295166
Rpp21	-0.604014	4.94896	10.665	0.00508254	0.0295247
Zfp383	-0.893619	1.04625	10.658	0.00509375	0.0295654
Nedd1	-0.59591	4.33998	10.6478	0.00511036	0.0296248
Myo18a	-0.59897	6.24297	10.6462	0.00511285	0.0296318
Ndc1	-1.10105	3.5272	10.8602	0.0051243	0.0296908
Naalad2	-2.01957	-1.15377	10.6326	0.00513501	0.0297381
Tex9	-0.707548	2.38618	10.6299	0.00513943	0.0297562
Gm36298	-1.28975	2.06008	10.6399	0.00514498	0.0297809
Gm45205	-2.46795	-2.20914	10.6208	0.00515433	0.0298054
Jph3	-1.26265	4.81829	11.4779	0.00515989	0.0298301
Dnaaf1	-3.03275	-2.02134	10.6054	0.00517959	0.0299068
Trub1	-0.623134	4.79032	10.6042	0.00518158	0.0299109
Ift88	-0.884562	4.35276	10.7671	0.00523603	0.0301952
Rest	-2.72601	-1.79405	10.5617	0.00525197	0.0302645
4930431P19Rik	-0.600931	3.39443	10.5561	0.00526129	0.0303033
Btk	-5.00915	-3.13174	10.55	0.00527161	0.0303477
Cela1	-1.32691	3.34823	10.9731	0.00529678	0.0304398
Sp4	-0.984949	3.44061	10.5792	0.00534089	0.0306554
Xpr1	-0.607327	4.98244	10.5042	0.00534906	0.0306871
Aloxe3	-1.59827	1.66142	10.6586	0.00535749	0.0307138
Zfp703	-1.83436	0.144796	10.5036	0.00537267	0.030777
Sash1	-1.93204	-0.974119	10.4803	0.00539007	0.0308546
Rps19bp1	-0.743576	3.80846	10.4802	0.00539019	0.0308546
Hepacam	-2.56111	-1.85593	10.4726	0.00540333	0.0308994
Kctd15	-0.692814	3.30072	10.4682	0.00541093	0.0309276
Tmem86a	-0.620593	4.52535	10.4121	0.00550904	0.031365
BC037704	-0.660955	2.9702	10.3909	0.00554653	0.0315167
Gm10069	-0.937723	1.10717	10.38	0.00556601	0.031613
Dhx58	-1.19421	1.27946	10.3757	0.00557365	0.0316476
Cd302	-1.47075	-1.1298	10.3747	0.00557552	0.0316505
Trmt10a	-0.825954	3.29235	10.3696	0.00558465	0.0316868
Zfp934	-0.832053	3.07884	10.3571	0.00560712	0.0318065
Clec4e	-6.3305	-3.23514	11.1958	0.00561405	0.0318215
Slc25a36	-0.881943	7.44213	10.8262	0.00561523	0.0318215
Gm28496	-1.26693	-1.04275	10.3511	0.00561782	0.0318263
Gm16759	-1.6164	1.43408	10.4524	0.00562846	0.0318619
Mbtps2	-0.617115	3.10189	10.3452	0.00562857	0.0318619
Vcpkmt	-0.942087	1.26687	10.3417	0.0056349	0.0318863
Pygl	-0.878431	1.57216	10.3399	0.00563813	0.0318968
Trmt44	-0.775288	2.40782	10.3131	0.00568688	0.0321182
Rasd2	-1.25701	3.3428	10.6601	0.00570343	0.0321723
BC025920	-1.21839	1.25117	10.2752	0.00575685	0.0324488
Inpp4b	-1.16534	1.56459	10.2711	0.00576441	0.032469
Gm19196	-1.33011	0.855194	10.2374	0.0058274	0.0327682
Gm37174	-1.04223	1.10029	10.2326	0.00583651	0.0328115
Fbxo32	-1.03773	4.54718	10.7182	0.005845	0.0328434
Gm15387	-0.677904	5.23361	10.2463	0.00590398	0.0330948
Gm4924	-0.955559	3.40014	10.2425	0.00591248	0.0331344
Rab3ip	-0.600575	5.7784	10.1668	0.00596216	0.0333646
2810025M15Rik	-0.632916	3.42633	10.1611	0.00597312	0.0334104
Dusp15	-1.64893	-0.237925	10.161	0.00597325	0.0334104
Arnt2	-1.56951	2.85801	10.6475	0.00597466	0.0334104
Plscr3	-0.599121	3.77706	10.1575	0.00598007	0.0334326
Gm48035	-0.970997	0.651752	10.133	0.00602774	0.0335941
Vmn2r-ps3	-4.15782	-2.90526	11.3275	0.00604442	0.0336548
Nwd1	-1.12241	-0.580209	10.1225	0.00604827	0.0336681
Gm35339	-1.26902	-0.927191	10.0867	0.0061191	0.0339405
Septin6	-1.32422	0.961628	10.0849	0.00612274	0.0339445
Taf15	-0.75702	3.03824	10.0808	0.0061308	0.0339568
Gm9166	-5.11163	-3.27583	10.8832	0.00613245	0.0339578
BB557941	-1.82965	0.490328	10.1697	0.00616472	0.0340959
Dhx37	-0.662384	4.25812	10.0554	0.00618175	0.0341657
Nckap1l	-2.86045	-0.738931	10.2773	0.00621609	0.0342334
Nmnat1	-0.606883	3.11983	10.0289	0.00623543	0.0343074
Lmo4	-1.22009	1.9297	10.0279	0.00623737	0.03431
Sppl3	-0.845795	2.12024	10.0179	0.00625782	0.0343953
Cd300c2	-3.15712	-1.37944	10.0675	0.00626828	0.0344092
Zbtb43	-0.687877	4.42085	10.0125	0.00626874	0.0344092
Narf	-0.624217	4.24881	10.0111	0.0062717	0.0344173
Tst	-1.02695	0.579873	10.0074	0.00627927	0.0344508
Mpeg1	-2.70704	0.208753	10.4147	0.00631027	0.0345801
Gm26965	-3.90031	-2.11357	10.0805	0.00635972	0.0348002
Gprasp2	-0.720203	6.38586	10.1562	0.0063858	0.0349116
Gm43625	-1.82704	-2.23952	9.9294	0.00644144	0.0351415
Setd6	-0.896605	5.12171	10.3029	0.00647267	0.035287
Pard3b	-1.05666	3.28633	10.0282	0.0065039	0.0354074
Mcm7	-0.699146	4.64697	9.91208	0.00652893	0.0354995
Gpat3	-1.24726	-0.797605	9.87484	0.00655774	0.0356171
Trmt11	-0.613578	4.54799	9.87124	0.0065655	0.0356509
Mapkapk5	-0.649143	4.17375	9.86883	0.00657069	0.0356624
Fbxl21	-0.67002	2.02763	9.85871	0.00659258	0.0357729
Prelid3a	-0.877436	1.78816	9.84952	0.00661251	0.0358476
Zkscan2	-1.49064	0.96727	9.839	0.00663542	0.0359367
Gm36543	-0.728471	4.03975	9.83391	0.00664654	0.0359733
Ptpru	-0.735563	4.67698	9.89021	0.00671312	0.0362409
Kri1	-0.589168	2.91887	9.79761	0.00672646	0.036296
Washc1	-0.742323	2.0881	9.79428	0.00673385	0.0363275
Man2c1	-0.827814	5.9093	10.1549	0.00676538	0.0364552
Gm9385	-3.16356	-2.93645	9.76863	0.00679106	0.0365682
Snord42b	-3.26323	-3.20849	9.76109	0.00680797	0.0366105
Lcp1	-0.891289	2.19976	9.76029	0.00680978	0.0366105
Kat2b	-0.61119	4.14222	9.75066	0.00683146	0.0367092
Ptch1	-0.823481	3.44866	9.7441	0.00684629	0.0367719
Pcdh8	-3.14789	-1.72275	9.77988	0.00686998	0.0368311
2300009A05Rik	-0.611507	5.49438	9.74013	0.00688139	0.0368752
Zfp202	-0.74766	2.51557	9.72483	0.00689003	0.0369131
Tcea2	-0.667592	2.98937	9.71961	0.00690194	0.0369513
Rasgef1a	-1.51409	0.490607	9.68479	0.00698194	0.0372937
Poglut2	-0.625698	3.55141	9.67534	0.00700383	0.0373849
Trpm4	-0.687924	3.62355	9.66688	0.00702352	0.0374641
Ablim3	-2.30786	-0.837863	9.71915	0.00706156	0.0376239
Arhgap35	-0.588629	5.77554	9.64686	0.00707178	0.0376697
Gprc5c	-0.614518	5.33796	9.65473	0.00707842	0.0376878
Cyp7a1	-7.37938	-2.99683	10.7428	0.00708266	0.0376966
Fgf21	-1.06969	0.913733	9.61595	0.00714326	0.0379328
Arsk	-0.942407	2.94723	9.61431	0.00714717	0.0379328
Mdn1	-0.741662	3.70812	9.60953	0.00715853	0.0379839
Rprm	-4.09989	-2.92963	9.59428	0.00719492	0.0381682
Gm8615	-1.1649	2.33725	9.59811	0.00721589	0.0382507
Gm9762	-1.11349	2.0194	9.56935	0.00725488	0.0384162
Rdh9	-2.82695	0.862432	10.1433	0.0072635	0.0384523
Fgf14	-1.4857	-0.18361	9.56516	0.00726502	0.0384523
Gm34590	-1.91898	-2.05307	9.55783	0.00728278	0.0385113
BC055324	-0.768015	1.74859	9.55455	0.00729075	0.038525
Zfp651	-0.956352	1.73784	9.5443	0.0073157	0.0386238
Fchsd1	-0.764539	2.78824	9.53806	0.00733094	0.0386692
Zfp507	-0.602711	4.51415	9.53224	0.0073452	0.038718
Ncam2	-1.04655	0.62282	9.50217	0.00741932	0.0390291
Qser1	-0.65765	3.32219	9.49844	0.00742857	0.0390521
BC002059	-0.821135	2.71974	9.49683	0.00743257	0.0390634
Gm36607	-3.02606	-0.949359	9.86784	0.00744067	0.0390971
Atp6v1d	-0.619412	7.53994	9.53925	0.00745349	0.0391291
Pacsin1	-0.623113	3.39896	9.48417	0.00746409	0.0391494
Kit	-2.30534	3.92878	10.7507	0.00748281	0.0392299
Slc25a27	-0.783924	2.94515	9.47551	0.00748575	0.0392365
Ugt2b35	-1.80453	0.366185	9.50917	0.00754923	0.039498
Gm26881	-1.00377	0.997763	9.39054	0.00770207	0.0400363
Nudt17	-1.25349	0.117242	9.38211	0.0077239	0.0401318
Thap3	-0.628053	3.91865	9.37793	0.00773476	0.0401613
Tpmt	-0.828707	1.97291	9.3738	0.00774551	0.0401925
Smim13	-0.677403	3.98742	9.36248	0.00777505	0.0403075
Laptm5	-1.55032	0.640273	9.35559	0.00779309	0.0403855
Gm10044	-1.08969	1.16944	9.34576	0.00781892	0.0404898
Gm18190	-0.949915	0.415069	9.33421	0.0078494	0.0405869
Gm5345	-1.79903	1.06107	9.52194	0.0078757	0.040657
Galnt14	-0.841429	7.04143	9.73125	0.00788896	0.0407074
2700054A10Rik	-0.934742	1.25454	9.31419	0.00790252	0.0407593
Gm10010	-0.997914	0.47812	9.30745	0.00792052	0.0408231
Gas6	-1.40502	2.3859	9.49974	0.00794686	0.0409244
Tcam1	-1.58747	-0.175484	9.29316	0.00795878	0.0409586
Slc17a4	-1.27798	1.34562	9.28029	0.00799343	0.0410985
Phyhd1	-0.919243	-0.0932712	9.27557	0.0080062	0.0411453
Thumpd2	-0.75978	2.79876	9.27332	0.00801227	0.0411518
Ccdc14	-0.741978	1.92335	9.26504	0.00803472	0.0412489
Gm44706	-1.57639	-0.254601	9.26185	0.0080434	0.0412844
Igfbp5	-1.63392	3.77607	10.1098	0.00804559	0.0412865
Ryk	-0.736101	2.7056	9.25206	0.00807006	0.0413482
4930404H24Rik	-1.77248	-1.97184	9.24944	0.00807723	0.0413687
Gm37873	-2.01212	-2.0505	9.23359	0.00812064	0.0415524
Itgb5	-0.754099	2.84935	9.22781	0.00813655	0.0415697
Cecr2	-0.82801	1.60743	9.22572	0.00814231	0.0415718
Renbp	-1.50882	1.75028	9.36694	0.0081535	0.0416197
Ulk4	-0.693419	3.29761	9.21758	0.00816478	0.0416499
Gm17949	-1.4877	0.436965	9.20352	0.00820377	0.0418212
Coq4	-0.721621	4.16161	9.20392	0.00823169	0.0419268
Plekha5	-0.75389	4.43038	9.26773	0.00826685	0.042069
C330018A13Rik	-3.42824	-2.77466	9.17568	0.00828162	0.0420981
Ctsc	-1.58117	0.341099	9.16366	0.00831548	0.042224
Niban3	-1.30141	0.201155	9.16168	0.00832107	0.0422355
Cd74	-2.28065	1.89021	9.77169	0.00836887	0.0424118
Cd68	-1.37012	2.30025	9.30091	0.00837699	0.0424143
Sspo	-4.40498	-0.186177	9.99746	0.00837849	0.0424143
Dynll2	-0.703016	5.06986	9.22067	0.00844141	0.0426763
Lrrc46	-0.976827	0.573522	9.10952	0.00847	0.0428029
Fstl4	-2.13354	-1.53738	9.10419	0.00848537	0.042862
Mgll	-2.59223	-1.77434	9.09741	0.00850501	0.0429239
Rab3c	-1.05957	2.19621	9.06178	0.00860897	0.0433263
Gm10720	-1.15081	-0.202702	9.05795	0.00862022	0.0433453
Exoc7	-0.835478	6.2392	9.43218	0.00865304	0.0434687
Dmxl1	-1.64868	4.15782	9.93251	0.0086541	0.0434687
Gm41118	-2.22245	-2.62941	9.03789	0.00867949	0.0435586
Smc4	-0.821017	4.64708	9.25065	0.0087034	0.0436409
Fmo2	-1.30511	1.93085	9.06824	0.00876067	0.0438618
Trmt9b	-0.777721	3.08918	9.00852	0.00876709	0.0438845
Gm17249	-0.998012	0.663302	8.99429	0.0088099	0.0440704
Etohd2	-0.677143	3.70258	8.98989	0.00882319	0.0441178
Btbd1	-0.784269	3.34572	8.97255	0.00887575	0.0443139
Ms4a6c	-5.50461	-2.54041	9.62081	0.00888575	0.0443353
Fbxl12	-0.761524	3.36377	8.94728	0.00895302	0.0446039
4930503L19Rik	-0.669923	3.56704	8.93671	0.00898559	0.0447257
Gm26596	-0.651461	2.21997	8.93342	0.00899573	0.0447591
9430091E24Rik	-0.855629	1.10494	8.93081	0.00900381	0.0447898
Atp23	-0.676314	2.87589	8.9182	0.00904291	0.0449645
Hacl1	-0.640441	3.45519	8.88455	0.00914818	0.0454011
Zcchc2	-0.772244	3.92126	8.89385	0.00918514	0.0455262
Marveld1	-0.653476	2.1733	8.86278	0.00921703	0.045655
Myo1f	-1.99161	-0.937252	8.84813	0.00926371	0.0458082
Gm49353	-2.03371	-1.71664	8.83151	0.009317	0.0460469
Rbm19	-0.64897	3.7016	8.83122	0.00931793	0.0460469
Gm8399	-2.25102	-1.80059	8.8203	0.00935312	0.0461753
Dtnbp1	-0.793992	3.92013	8.86887	0.00936635	0.0462076
Mfsd4b5	-0.967856	0.468805	8.80051	0.00941729	0.04639
Trim45	-0.936396	1.42127	8.7997	0.00941993	0.0463932
Morn5	-1.50906	-1.42838	8.77833	0.00948981	0.0466582
Mrps22	-0.618744	3.68084	8.76049	0.00954861	0.0468779
Gm32468	-1.62265	-2.11338	8.74682	0.00959395	0.0470403
Rexo5	-0.747082	2.12981	8.7414	0.00961201	0.0470606
Cth	-1.0209	1.60703	8.7218	0.00967758	0.0472814
Gm12905	-0.854673	3.58633	8.75479	0.00969468	0.0473351
Srgap3	-1.46213	-0.313827	8.71369	0.00970488	0.047365
Gdf15	-0.927996	3.1426	8.6995	0.00982094	0.047771
Epha8	-2.1059	-1.45456	8.65987	0.00988817	0.0480578
Ppp1r13b	-0.77993	3.12657	8.65534	0.00990377	0.0481215
Gm15539	-2.90976	-3.02027	8.65487	0.00990541	0.0481215
Asic5	-3.57001	-2.52834	8.65319	0.0099112	0.0481319
Acot1	-1.20783	-0.87504	8.63159	0.00998609	0.0483618
Mettl8	-0.637397	3.54166	8.62359	0.010014	0.0484565
Kdm4d	-1.33976	-0.958339	8.61805	0.0100333	0.04853
Trdmt1	-1.12292	2.15518	8.6195	0.0100608	0.0486526
Gm2415	-1.75101	-0.879845	8.60448	0.010081	0.0487198
D830035M03Rik	-0.682565	1.57317	8.59704	0.0101072	0.0488162
Gm13830	-1.16861	-0.53063	8.59592	0.0101111	0.048825
Mars2	-0.643577	2.9111	8.59357	0.0101194	0.048855
Fam166c	-3.32969	-2.11388	8.57895	0.0101713	0.0490339
Pstpip1	-2.11615	-2.19009	8.57631	0.0101807	0.0490589
Zfp82	-0.90203	1.97863	8.55884	0.0102431	0.0492779
Kcnc2	-0.876316	1.30412	8.53122	0.0103426	0.0496847
