# Supplementary material for: RNA-binding protein PCBP2 regulates pancreatic β cell function and adaptation to glucose
Source: J Clin Invest. 2024 Jun 17;134(12):e172436. doi: 10.1172/JCI172436 (PMC11178539; doi:10.1172/JCI172436)
Supplement: Supplemental table 2 [file jci-134-172436-s013.xlsx]

## Sheet: upregulated
	logFC	logCPM	F	PValue	FDR
Rpl34-ps1	8.99849	3.21957	97.3729	2.81476e-07	0.000130864
Ncoa4-ps	7.50112	4.94768	47.1638	3.95589e-05	0.00466795
Gm10184	5.52109	6.10204	449.922	3.12513e-12	2.48732e-08
Gm5905	4.74167	-0.78584	78.5974	1.9855e-07	9.82019e-05
Klk1b22	4.69242	-1.67744	23.4891	0.000200353	0.0144192
Ccnb1ip1	4.32999	0.670409	42.4623	1.13023e-05	0.00191233
C4bp-ps1	3.43351	-2.38908	16.012	0.00110875	0.0422923
Gm8116	3.2963	1.5663	22.1974	0.00039826	0.0225804
Gm48427	3.22992	-2.28914	23.9008	0.000184252	0.013596
Rhox3f	2.95569	-2.43588	21.5067	0.000304004	0.0190482
Kctd16	2.81785	-1.08745	24.7866	0.000154339	0.0120801
Baiap2l2	2.73112	0.65187	23.3256	0.000229247	0.0158603
Gm10036	2.72133	0.00397087	25.4358	0.000135897	0.011271
Ccdc8	2.66014	2.06813	63.8322	7.49364e-07	0.000275231
H3f3aos	2.59555	-0.0615397	16.0022	0.00118193	0.0437883
Cxcl13	2.53637	-0.35927	15.8894	0.00114479	0.0430613
H2bc23	2.42644	0.390782	35.4392	2.40748e-05	0.0033115
Eci3	2.37894	0.791397	24.5859	0.000162883	0.0124963
Atp2a1	2.3515	-1.72937	17.3678	0.000788585	0.0341784
Scn1b	2.34388	-1.16088	17.3085	0.00080017	0.0344909
Aspm	2.23202	0.219943	18.3314	0.000629834	0.0305023
Shisa2	2.19893	3.6452	21.16	0.000588668	0.0291153
Sned1	2.18044	0.039385	19.9559	0.000428431	0.0234483
Pigr	2.15318	4.5498	54.0103	4.37193e-06	0.000978606
H2bu2	2.00733	2.01268	21.4565	0.000350667	0.0209553
Sult1d1	1.999	4.15163	27.5925	0.000174381	0.0130343
Neurog3	1.97955	1.64454	27.5482	9.11123e-05	0.00857489
Gm28235	1.9686	-1.53194	15.0179	0.00143823	0.0495305
Gm49417	1.96686	-1.39353	17.1829	0.000825361	0.0351398
Pmp22	1.89071	1.8473	23.8506	0.000188363	0.0137263
4933417E11Rik	1.89062	-0.145496	17.9349	0.000686936	0.0323065
D030025P21Rik	1.88274	0.206584	15.0691	0.00141875	0.0492095
Trip13	1.86632	0.531058	15.9592	0.00112393	0.0426212
Cd44	1.86083	5.36254	78.4634	2.73233e-07	0.000129624
Abcd2	1.84613	1.92067	15.5338	0.00142709	0.0493661
Galnt9	1.8356	1.16211	25.8929	0.000124409	0.0108315
Ak7	1.82493	-1.18028	15.1162	0.0014011	0.048904
Fxyd3	1.82214	3.26531	21.3641	0.000435363	0.0237013
Fbxo5	1.77705	1.58803	27.0449	0.000100028	0.00917847
Pgf	1.76943	3.47805	26.9437	0.0001357	0.011271
A1cf	1.7458	3.40955	37.8329	1.83566e-05	0.00270075
Pcp4	1.73762	4.09841	33.2351	4.76724e-05	0.00543231
Baiap2	1.71993	3.25888	22.9705	0.000286784	0.0182646
4933417C20Rik	1.70495	-0.54006	17.8664	0.00069838	0.0324229
H4c18	1.68351	2.51154	49.3251	3.62693e-06	0.00087438
Sorbs3	1.67684	0.295441	17.524	0.000758986	0.0334789
Gm4791	1.67214	3.10842	30.2567	6.03231e-05	0.00637395
Itgb8	1.61949	2.65003	20.8854	0.000377908	0.0217986
H4c11	1.61016	1.99331	56.9277	1.52446e-06	0.000448577
Pcolce2	1.56313	1.75148	20.0696	0.000417569	0.0231666
Prrt3	1.53771	1.64491	29.6673	6.22499e-05	0.00654779
Nsl1	1.53632	1.2369	17.0882	0.00084492	0.0355407
Gm26614	1.53359	0.340744	21.3022	0.000317792	0.0196473
Adgrb3	1.53084	3.4205	18.8669	0.000689296	0.0323065
Dtx4	1.52318	0.937127	22.0098	0.000272875	0.0177148
Tescl	1.50174	0.390624	25.2973	0.000139612	0.0113081
Gm42946	1.49609	0.411723	23.1777	0.000213592	0.0150459
6330403K07Rik	1.44851	1.39482	21.1976	0.000325116	0.0199122
Klhl33	1.44467	2.22239	19.5113	0.00047412	0.0250773
C030029H02Rik	1.44176	1.45831	25.1353	0.000144103	0.0115114
Jam2	1.43695	3.65673	31.5534	4.63693e-05	0.00530985
Rbms3	1.42039	2.91232	30.5505	5.34029e-05	0.00588343
Ddias	1.41901	2.10983	19.3672	0.000490105	0.025776
Sema4c	1.38953	0.842053	21.1496	0.000328539	0.0199405
Brme1	1.38244	0.700448	15.0216	0.00143681	0.0495305
Gm28455	1.38081	-0.217843	15.613	0.00122943	0.0448978
Bambi-ps1	1.36776	1.66028	15.9693	0.00112099	0.0425794
Lyve1	1.36233	2.35669	15.1781	0.00139778	0.048904
Unc5c	1.34744	2.67266	17.3369	0.000807035	0.0346772
Fgf9	1.34371	3.55297	38.9941	1.41553e-05	0.00222408
H4c8	1.33942	3.4389	48.5735	3.97357e-06	0.000923696
Uox	1.33326	3.28138	48.8654	3.83469e-06	0.000909603
Gm50353	1.32836	3.75801	22.9726	0.000256228	0.0170081
Gm44109	1.32498	1.79544	25.6599	0.000130121	0.0112047
H4c17	1.3198	1.11727	16.0306	0.00110344	0.0422334
Anpep	1.31775	3.45601	45.5138	5.82959e-06	0.00121187
Abcg2	1.31626	3.30693	28.7948	7.26518e-05	0.00734289
Gm47882	1.28774	1.2743	20.7147	0.000361514	0.0212753
Lin7a	1.28178	0.311859	17.2137	0.000819099	0.0349578
Ambp	1.28145	4.98889	33.8392	3.81287e-05	0.00458034
Plekhg6	1.2555	3.82304	33.9861	3.02466e-05	0.00388459
Gm43909	1.25362	0.517567	16.3837	0.00100829	0.0400663
Gm12808	1.20141	0.635492	15.2694	0.00134541	0.047895
Prune2	1.20041	6.60595	41.1794	1.20597e-05	0.00197423
Gm4316	1.18722	3.45515	32.5582	3.81114e-05	0.00458034
4732496C06Rik	1.18118	2.39232	35.6302	2.3375e-05	0.00326465
ENSMUSG00000118106	1.17926	0.966829	15.2538	0.00135097	0.0480193
Tat	1.16701	5.33707	32.0536	4.83183e-05	0.00545246
Zfp273	1.1506	1.68201	28.4982	7.66267e-05	0.00757899
S100a6	1.1491	3.10438	47.8645	4.33529e-06	0.000978606
Fzd1	1.1485	1.20584	15.8593	0.00115327	0.0431012
Fam43a	1.13899	3.11598	22.287	0.000257276	0.0170081
Ncapd2	1.12875	3.49565	16.3442	0.00108072	0.0416622
Ube2t	1.12371	2.54313	17.5037	0.000762759	0.0335816
Rgs7bp	1.11608	3.14614	16.4278	0.000997457	0.0398531
5330438D12Rik	1.11288	2.40322	34.9087	2.61458e-05	0.00347306
Fmo5	1.1022	2.63239	30.9639	4.97578e-05	0.00553431
Trp53i11	1.10176	5.27293	17.1839	0.00108838	0.0418882
Gm48274	1.08654	3.61052	17.615	0.000766028	0.0336618
Parm1	1.08062	2.87863	25.0178	0.000147465	0.0116757
Npnt	1.07912	5.34326	22.8819	0.000282643	0.0181501
Rbp4	1.06736	7.39263	25.2897	0.000175495	0.0130755
Zfp367	1.06248	4.25213	19.5564	0.000512807	0.0266087
Cdhr1	1.04658	5.85634	30.2171	6.2629e-05	0.00655799
Supt16	1.0387	5.96941	43.2092	7.88441e-06	0.00145461
Jup	1.02974	6.26093	23.4679	0.00025043	0.0168785
Dtnbos	1.01732	5.08969	15.9216	0.00140906	0.048966
Col4a1	1.01201	3.83925	20.3611	0.0003911	0.0222286
Sgk1	1.0067	4.39029	23.7023	0.000193926	0.0140436
Ccne2	1.00245	3.08719	15.2158	0.00136463	0.0483214
Spsb1	0.991933	4.24816	18.0404	0.000715709	0.0326742
Tenm3	0.981603	4.07787	15.5977	0.00132698	0.0474424
Rps13	0.981034	6.82282	21.166	0.000400446	0.0225941
H4c9	0.966704	3.3927	31.0762	4.88166e-05	0.00548208
Unc5a	0.950097	3.79306	16.4826	0.000990511	0.0397799
Tmem154	0.949571	2.73304	18.1993	0.000644678	0.0308994
St6galnac6	0.939197	4.10394	25.1677	0.000143194	0.0114782
Syngr1	0.911973	4.85833	44.3258	6.80123e-06	0.00130662
Lig1	0.908012	3.74949	16.0492	0.00109819	0.0421261
Tmem220	0.907748	2.33939	17.809	0.000708143	0.0326617
Tspan2	0.90428	5.44103	28.6736	7.42476e-05	0.00743949
Th	0.900126	5.33241	16.3699	0.00117623	0.0437482
BC055324	0.89122	1.74859	15.976	0.00111906	0.0425757
Ercc2	0.889831	2.71802	21.8158	0.000284428	0.0181889
Ifitm2	0.887797	4.35015	15.3326	0.00139724	0.048904
Rcn1	0.887078	4.14594	16.2758	0.00104382	0.0407611
Runx1t1	0.882172	5.08353	24.2458	0.000171881	0.0129409
Sh3bp4	0.867863	4.92895	19.093	0.000540466	0.0274916
Tmpo	0.861864	6.33347	19.5802	0.000512514	0.0266087
Marcks	0.85844	3.68079	20.9923	0.000340058	0.0204263
Rhbdl2	0.843232	3.82585	30.4668	5.41769e-05	0.00591266
Tox	0.841519	3.99682	16.2429	0.00104507	0.0407611
Dnah9	0.835778	3.19468	16.7226	0.000925611	0.0380425
Ctnnd2	0.835106	2.90322	24.2624	0.000171311	0.0129409
Gpr155	0.818389	4.1101	16.1398	0.00107297	0.0415184
Rpl21	0.798459	7.30718	27.5056	9.18308e-05	0.00860766
Sel1l3	0.795633	5.5746	16.7039	0.000989349	0.0397799
Gm3924	0.781096	2.64081	17.6728	0.000731954	0.0328475
Ppy	0.765451	10.1683	23.2936	0.00020855	0.0149167
Nfia	0.75096	2.76193	18.925	0.000543062	0.0275633
Hgfac	0.750615	6.67457	17.8001	0.000735166	0.0329281
Gm10941	0.743308	3.70831	15.8627	0.00115226	0.0431012
Depdc7	0.737854	2.81646	16.0599	0.00109519	0.0420806
Mapkapk3	0.725003	4.29303	22.4906	0.000246463	0.0168508
Negr1	0.721324	3.92901	18.661	0.000577768	0.0287597
Cdkn2d	0.712331	4.25224	17.9205	0.000689323	0.0323065
Letm2	0.688254	3.1543	18.9782	0.000536357	0.0274916
Mical2	0.683583	5.14181	16.5299	0.000971635	0.0394107
Tmprss2	0.682974	5.27185	21.0179	0.000338153	0.0204174
Rab2b	0.678296	4.45793	17.7175	0.000724042	0.0327006
Nkx2-2	0.67378	4.9655	22.8585	0.0002282	0.0158407
Sult2b1	0.668421	2.97025	18.6125	0.00058441	0.0290282
Irf1	0.668372	5.52906	20.5687	0.00037341	0.021731
Fgd2	0.665576	4.57135	35.2136	2.4932e-05	0.0033893
Rbbp6	0.662702	4.93978	16.5567	0.000965077	0.0392206
Rtn4rl1	0.63537	5.55824	22.6959	0.000236077	0.0161883
Armcx2	0.633951	5.27848	39.2471	1.3649e-05	0.00217319
Zfp748	0.628182	4.73964	15.1941	0.00137248	0.0484601
Fat1	0.625681	4.03168	19.153	0.000514982	0.0266621
Hmgn3	0.622468	7.01737	19.6942	0.000454691	0.0244105
Strn4	0.620625	6.56018	16.5975	0.000955202	0.0389555
Trim28	0.60645	5.42664	32.3727	3.92934e-05	0.00466589
Zfp738	0.604312	4.10158	19.5063	0.000474663	0.0250773
Ddx31	0.594653	6.13975	15.8663	0.00115118	0.0431012

## Sheet: downregulated
	logFC	logCPM	F	PValue	FDR
Wdr86	-10.8748	-0.0373586	70.2364	1.03824e-05	0.00183265
Gm13716	-10.8201	1.71533	232.87	3.88688e-10	1.29078e-06
Cldn8	-10.769	5.99319	258.07	4.81181e-09	6.99096e-06
Syndig1	-10.7139	0.246343	136.767	1.17974e-07	6.85603e-05
Sftpd	-9.98831	5.68899	253.423	4.53522e-09	6.99096e-06
Syt10	-9.71092	0.598975	173.349	2.09106e-09	4.86089e-06
Crispld2	-9.67451	4.14103	491.007	3.21e-12	2.48732e-08
Rps13-ps1	-9.43378	4.60267	1570.12	7.04693e-17	1.63813e-12
Gm10240	-9.34292	-0.0789397	50.4766	5.83882e-06	0.00121187
Gm13370	-9.34292	-0.0789397	50.4766	5.83882e-06	0.00121187
Krtap13-1	-9.28165	-1.93639	61.2069	6.67327e-06	0.00130662
Lrrc55	-9.19163	4.29502	152.591	6.59214e-08	5.10803e-05
Tph1	-8.87437	6.44411	167.531	7.60806e-08	5.3593e-05
Krtap14	-8.57253	-2.44609	48.6227	9.42679e-05	0.00876541
Gstt4	-8.3028	-1.16512	124.074	9.34274e-09	1.14306e-05
Gm48259	-8.1249	-2.4131	43.448	3.36678e-05	0.00416843
Prok1	-7.92735	1.45772	107.848	7.45236e-08	5.3593e-05
Cym	-7.10264	0.44826	90.758	1.1426e-07	6.85603e-05
Gm13715	-7.08916	-1.55136	84.6646	1.22202e-07	6.92857e-05
Csf2rb	-6.97899	3.31425	218.454	9.50077e-10	2.75636e-06
Gbp11	-6.79907	2.5763	57.9951	7.31481e-06	0.00137129
Gm10163	-6.77405	4.24146	93.7909	1.03477e-06	0.000348613
Cpxm2	-6.6965	0.600791	45.4991	2.18366e-05	0.00309521
Gm17737	-6.66489	-3.4938	18.3118	0.00121273	0.0444908
Lactbl1	-6.64566	-0.499709	156.713	5.44944e-08	4.5242e-05
Adarb2	-6.52707	2.38161	156.931	4.69541e-09	6.99096e-06
Adgrg6	-6.40322	0.566582	117.834	1.33397e-08	1.55047e-05
Cftr	-6.39821	1.00407	37.3999	4.92817e-05	0.00550771
F830208F22Rik	-6.33177	-2.25799	42.4037	8.78728e-06	0.0015713
Gm3226	-5.93907	-0.755327	105.054	4.43921e-07	0.000184275
Grem2	-5.74455	0.948387	70.9898	7.47637e-07	0.000275231
ENSMUSG00002075372	-5.6857	-2.59847	26.593	0.000108882	0.00973487
Gm14266	-5.64613	-2.15262	30.7282	6.62155e-05	0.00684109
Kirrel3	-5.62185	1.35685	85.135	2.28804e-07	0.000110808
Gm26618	-5.57346	-2.76742	17.7505	0.000718254	0.0326742
Gpr26	-5.53402	0.964011	86.7297	1.40469e-07	7.42124e-05
Gm16308	-5.5331	-0.177573	41.5045	1.59338e-05	0.00246932
Spic	-5.49071	1.45239	143.238	3.45503e-09	6.69298e-06
Runx1	-5.41227	-1.40687	85.5682	1.13972e-07	6.85603e-05
Gm12191	-5.38316	2.49416	31.1928	0.000155679	0.012144
Gm9347	-5.32905	-2.47019	21.0038	0.000339202	0.0204263
Gm36684	-5.32406	-1.25206	38.5404	2.17834e-05	0.00309521
Slco1a1	-5.32017	-2.90376	16.2479	0.00118296	0.0437883
Popdc3	-5.19064	-1.61637	27.1019	0.00011361	0.0101187
Gm45315	-5.1232	-0.914961	21.8487	0.000441387	0.0238955
Gbp9	-5.09261	1.25022	136.846	4.74687e-09	6.99096e-06
Acot12	-5.00461	1.95296	127.718	9.02554e-09	1.14306e-05
Chrna7	-4.98993	1.46913	169.316	1.06716e-09	2.75636e-06
Stra6	-4.98427	-3.30775	18.7885	0.000560701	0.0283349
A930031H19Rik	-4.9767	-3.4046	18.16	0.000750147	0.0332151
Rasgrp1	-4.9499	3.52707	61.5406	5.93835e-06	0.00122162
Kcnj5	-4.91639	2.64191	203.889	2.84176e-10	1.10099e-06
Gdf3	-4.88815	2.53442	122.379	2.10556e-08	1.88254e-05
Penk	-4.82564	1.89299	26.8726	0.00025205	0.0168785
Krt73	-4.79651	-3.15972	16.8206	0.00102886	0.0406057
Il34	-4.77637	-1.86449	28.0027	8.38276e-05	0.00798807
Myoc	-4.69885	-1.92672	21.1801	0.000326359	0.0199122
Ndufs5-ps	-4.6786	1.01369	246.047	7.3306e-11	4.14952e-07
Gad2	-4.66619	0.383424	70.5768	4.16738e-07	0.000176136
Lrrc8c	-4.55279	1.02473	21.9512	0.000536127	0.0274916
Mgst1	-4.4907	0.234924	68.4852	4.80725e-07	0.000196051
Cyp2j12	-4.43106	-2.97014	26.4148	0.000139168	0.0113081
Fbxw15	-4.40184	-1.63772	31.7725	4.34125e-05	0.00502073
A630076J17Rik	-4.39568	-1.45203	29.6118	8.08411e-05	0.00779764
Mrpl48-ps	-4.38759	-2.55319	20.4823	0.000380661	0.0218824
Ephb1	-4.35725	-3.35251	16.3044	0.00116664	0.0434611
Neb	-4.30809	3.84542	109.738	1.29918e-07	7.19063e-05
Slc7a7	-4.2972	3.09056	78.1187	7.8691e-07	0.000281423
Nmnat2	-4.29187	1.791	58.496	2.70193e-06	0.00070208
Plppr5	-4.23811	-2.08325	18.9495	0.00053997	0.0274916
Fbxw24	-4.2216	2.67757	53.9884	6.80003e-06	0.00130662
Gfra3	-4.15606	4.42236	52.063	1.7384e-05	0.00260715
A730060N03Rik	-4.13171	-1.86343	16.2675	0.0011098	0.0422923
Dnah8	-4.10554	4.03861	85.3729	8.31547e-07	0.00028851
Adgrf1	-4.0823	-0.999725	29.8401	6.76768e-05	0.00696112
Tnfrsf11b	-4.03667	5.1915	51.5308	2.03254e-05	0.00291657
Tph2	-4.02341	2.5669	52.2037	7.51428e-06	0.00139742
Crygs	-3.99098	0.122063	21.9702	0.000427941	0.0234483
H2-Q1	-3.97562	1.3137	44.054	1.1796e-05	0.00195863
Try5	-3.96854	1.2411	22.7566	0.000361487	0.0212753
Dynlt2a3	-3.92513	-2.4347	16.4262	0.000997481	0.0398531
Gbp8	-3.88606	3.87857	133.835	1.92231e-08	1.86191e-05
Col5a2	-3.87928	-0.203067	27.6079	0.000114513	0.0101602
Rerg	-3.74933	3.19919	52.5027	8.43849e-06	0.00153251
Gm5874	-3.7471	-2.39803	33.6105	3.21207e-05	0.00405804
Gm17040	-3.73428	-1.21966	17.0497	0.000952726	0.0389228
Bcat1	-3.67691	2.31479	88.8092	1.17046e-07	6.85603e-05
Gm15577	-3.66801	-0.900196	36.0259	2.19974e-05	0.0030991
Tmem207	-3.63772	-2.11439	17.7548	0.00071752	0.0326742
Gm7901	-3.62331	-1.44261	34.9733	2.5883e-05	0.00347306
Tmem40	-3.61412	0.292272	89.2897	8.60818e-08	5.71731e-05
Pros1	-3.60483	3.34143	120.109	2.09629e-08	1.88254e-05
Hoatz	-3.59424	-2.40466	20.8318	0.000352277	0.0209975
Gdpd3	-3.57348	1.18133	34.8112	3.98773e-05	0.00468176
Rph3a	-3.56817	0.722024	60.1111	1.08982e-06	0.000352911
Arhgap28	-3.55808	0.372045	23.173	0.00030364	0.0190482
Fmo1	-3.54934	6.54191	189.082	2.86413e-09	6.05269e-06
Ugt1a1	-3.53569	1.54848	17.2613	0.00139226	0.048904
Gm27167	-3.49228	0.332046	50.0407	3.33246e-06	0.000832972
Malrd1	-3.48554	-1.88135	19.9563	0.000428392	0.0234483
Mapk4	-3.3812	3.63615	58.1541	4.75041e-06	0.00104177
Kirrel3os	-3.29369	1.6865	70.9713	3.83692e-07	0.000168289
Hcn1	-3.25336	0.347066	81.8504	1.52474e-07	7.87644e-05
Cish	-3.24392	5.66103	82.6726	1.09307e-06	0.000352911
Gm27168	-3.22227	4.21954	124.783	2.5015e-08	2.1537e-05
Gbp4	-3.17654	0.6708	57.3354	1.45911e-06	0.000440499
Lhfp	-3.15306	-0.688547	17.5182	0.00086233	0.0361091
Gpx3	-3.0796	9.59797	33.598	0.000134289	0.011271
Apob	-3.05522	2.73807	19.8138	0.000845479	0.0355407
Rdh16f1	-3.04866	0.839865	29.5985	0.00021274	0.0150459
B3galt1	-3.04493	1.19826	36.0059	2.67354e-05	0.00352932
Xdh	-3.04473	1.59961	19.3498	0.000773191	0.0338486
Gpm6a	-3.0442	2.41086	61.8824	1.15055e-06	0.000366379
Bdh2	-3.02593	-2.25111	20.3702	0.000390306	0.0222286
Xlr4a	-3.00944	0.457753	24.9573	0.00018482	0.013596
Casq2	-3.00567	-0.841188	21.3779	0.000790609	0.0341784
Npy	-2.98779	3.56734	68.2968	1.20117e-06	0.000377328
Gm16150	-2.96014	-1.79159	21.2173	0.000323719	0.0199079
Dipk1a	-2.94564	2.8607	92.2677	7.16672e-08	5.3593e-05
Kcnk10	-2.93858	1.59451	73.101	3.17021e-07	0.000144499
Gm10385	-2.93342	-1.62178	44.3568	6.7736e-06	0.00130662
Cnih3	-2.9304	-2.31398	17.797	0.000710207	0.0326742
B230208B08Rik	-2.89405	-2.20372	17.8758	0.000696793	0.0324229
Tmem181c-ps	-2.89204	0.713577	88.319	9.25286e-08	5.97478e-05
Kcna2	-2.87735	2.5393	49.7513	5.37757e-06	0.00115747
Gm44418	-2.84479	0.0753001	44.2183	3.10579e-05	0.0039452
Tmem47	-2.83231	1.95979	32.5772	5.45601e-05	0.00592665
Fermt1	-2.82703	-0.240296	15.6742	0.00139945	0.048904
Gm20488	-2.81404	-0.871658	22.2043	0.000264496	0.017271
Adgrd1	-2.81402	1.1757	70.6854	3.93083e-07	0.000169215
Gm38070	-2.80719	6.61026	73.3773	1.85016e-06	0.000516168
Gm47145	-2.76845	-1.23193	30.4814	5.40409e-05	0.00591266
Mmp12	-2.75714	1.97523	20.3616	0.000577273	0.0287597
Clec12b	-2.75566	1.0065	29.5657	7.3162e-05	0.00736244
Gm15821	-2.71666	0.48691	30.2078	5.8261e-05	0.00621254
Gm26686	-2.69651	0.804804	49.938	3.36949e-06	0.000833267
Dab1	-2.64811	0.633256	17.5123	0.00091815	0.0379774
Car5b	-2.64597	1.20283	114.344	1.63438e-08	1.80918e-05
Slc26a3	-2.63355	0.869873	37.1447	1.85737e-05	0.0027155
Angptl8	-2.61473	1.69062	51.8492	2.69015e-06	0.00070208
Slc25a33	-2.61409	0.142427	16.128	0.00118095	0.0437883
Gm36742	-2.59178	-0.694514	25.4887	0.000134509	0.011271
Fbxw10	-2.59116	-0.452068	48.727	3.89985e-06	0.000915716
Chst9	-2.5777	-0.130834	33.8916	3.0706e-05	0.00392194
Stc1	-2.57355	0.85602	17.768	0.000883844	0.0367546
4833422C13Rik	-2.5647	-0.550317	43.842	7.24836e-06	0.00136988
Rin1	-2.56181	-1.09609	18.8176	0.000556894	0.0282038
Col19a1	-2.52533	-1.83036	18.6951	0.000573148	0.0287597
Tshb	-2.52	-0.123041	22.2506	0.000261922	0.0171511
Myo3a	-2.5149	1.72166	23.7174	0.000260054	0.0170769
Plpp3	-2.51167	2.41194	64.6297	6.93175e-07	0.000269817
Palld	-2.47651	2.75119	64.0224	7.57755e-07	0.000275231
9430069I07Rik	-2.47004	0.920958	21.8237	0.000326205	0.0199122
Hsd3b2	-2.46932	-1.27772	19.8184	0.000442014	0.0238955
Trpm1	-2.45947	0.258555	18.1636	0.000728307	0.0327471
Krt87	-2.44461	-0.270376	16.2268	0.00112848	0.0427241
Matn2	-2.44175	6.78513	50.8533	1.31837e-05	0.00211358
Pik3c2g	-2.39554	2.43133	51.954	2.7182e-06	0.00070208
Rps18-ps3	-2.39364	-0.110075	19.9711	0.000429707	0.0234483
A930038B10Rik	-2.32422	0.678774	26.7513	0.000106997	0.00964047
Star	-2.30365	4.32715	43.4123	1.99714e-05	0.00288357
Pde2a	-2.27444	2.08182	60.2382	1.07563e-06	0.000352911
Ikzf4	-2.25316	3.28479	59.3512	1.44077e-06	0.000440499
Ehf	-2.23777	3.30122	23.4476	0.000358547	0.0212081
Reep1	-2.23132	0.746461	25.4991	0.000134237	0.011271
Pcbp2	-2.2187	4.79709	239.451	8.92523e-11	4.14952e-07
Srbd1	-2.19066	4.87902	57.8594	3.57676e-06	0.00087438
Rps18-ps6	-2.18845	4.81837	52.1825	6.6733e-06	0.00130662
Boc	-2.18792	-0.62217	15.0813	0.00142997	0.0493925
Gm19510	-2.14626	0.734099	23.0498	0.000221646	0.0154785
Igfbp5	-2.13536	3.77607	20.0139	0.000785166	0.0341336
Fmo4	-2.11637	1.77061	41.1698	1.04065e-05	0.00183265
Edil3	-2.11	-1.07137	20.0771	0.00041686	0.0231666
Fgfr2	-2.08279	0.716061	22.3817	0.00025218	0.0168785
F630042J09Rik	-2.08262	0.834748	39.7117	1.27719e-05	0.00206177
Kcnf1	-2.08204	2.56989	44.951	6.27578e-06	0.00126858
Gm26684	-2.07442	0.906861	55.138	1.85339e-06	0.000516168
Gm43152	-2.0683	-1.17281	32.3654	3.93407e-05	0.00466589
Pde8b	-2.06434	1.73589	40.7363	1.10535e-05	0.00191233
Zdhhc22	-2.05492	3.73389	19.7666	0.000819203	0.0349578
Pdzrn3	-2.03121	1.11641	18.1021	0.000713223	0.0326742
Slc6a8	-2.01425	2.03732	53.3029	2.27657e-06	0.000622218
Lonrf3	-2.00388	1.80532	28.3717	7.9429e-05	0.00772555
Enpp2	-2.00377	10.0508	114.362	1.80955e-08	1.86191e-05
Snhg11	-2.00018	4.7103	62.7086	1.6117e-06	0.00046832
Lcp1	-1.99084	2.19976	57.6372	1.41277e-06	0.000437883
H2af-ps2	-1.98531	0.445151	21.0899	0.000332859	0.0201501
Caps2	-1.97804	-0.0155713	18.2651	0.000634619	0.0306041
Luzp2	-1.97422	0.200497	21.3819	0.000312337	0.0193615
Cald1	-1.96766	3.82754	44.3468	1.06511e-05	0.00186161
Zcchc12	-1.96648	5.32033	63.2359	1.79092e-06	0.000513972
St6gal2	-1.96553	-0.274021	17.0903	0.000844488	0.0355407
Rasl11b	-1.95669	-0.758701	15.5852	0.00123839	0.044983
Nostrin	-1.95051	2.93045	38.3042	1.80409e-05	0.0026712
Trim6	-1.94493	-1.20187	16.3364	0.00102048	0.0404126
Gm15991	-1.93905	-0.329767	25.3162	0.0001391	0.0113081
Slc17a4	-1.92638	1.34562	25.4227	0.000136245	0.011271
Lrrtm2	-1.92453	3.1074	36.9422	2.34534e-05	0.00326465
Spred1	-1.89101	-0.422764	22.4483	0.000248665	0.0168527
Myo5c	-1.87491	-0.825117	17.7323	0.000721433	0.0326909
Actn2	-1.86428	1.77875	37.91	1.65793e-05	0.00251896
Slc16a6	-1.85826	4.45238	50.1264	5.55307e-06	0.00118428
Klb	-1.85464	3.33009	52.7349	2.42894e-06	0.000649002
Washc5	-1.85303	7.61609	58.9632	2.74985e-06	0.00070245
Marcksl1	-1.82582	-0.533807	18.6805	0.000575113	0.0287597
Apobec1	-1.82538	5.38054	66.474	1.02156e-06	0.000348613
Pde7b	-1.79816	2.13883	40.0627	1.21512e-05	0.0019753
BC028471	-1.77151	0.548666	38.1117	1.60949e-05	0.00247776
Enpp3	-1.75328	0.14267	17.5418	0.000755696	0.0333972
Rapgef5	-1.75209	3.36501	20.8742	0.00050211	0.0262293
Synpr	-1.7513	6.36131	46.5985	1.13525e-05	0.00191233
Actn3	-1.74898	-0.370332	17.5821	0.000748296	0.0332151
Lck	-1.7479	0.557791	19.562	0.000468649	0.0249296
Efna5	-1.73644	2.44712	65.0794	6.63603e-07	0.000265967
C1qtnf1	-1.73049	3.12785	16.2735	0.00140441	0.048946
Cntn3	-1.72339	0.75335	37.9235	1.65463e-05	0.00251896
Gipc2	-1.68576	0.664213	15.4362	0.00128763	0.0462632
Sat1	-1.68104	6.8961	30.7998	0.000115423	0.010202
Nudt10	-1.67696	1.78882	24.5389	0.000162109	0.0124881
Socs2	-1.67429	5.85384	58.2252	2.30193e-06	0.000622218
Avpr1b	-1.66603	-0.154476	15.0116	0.00144062	0.0495394
Ivd	-1.66439	7.31473	74.5938	3.83442e-07	0.000168289
Rsph9	-1.64497	5.15181	48.5255	6.73471e-06	0.00130662
Slc15a2	-1.62865	1.35088	20.0865	0.000415979	0.0231666
Rps6ka6	-1.62543	1.37773	25.0108	0.000147667	0.0116757
H2-Q5	-1.61863	0.29545	21.3871	0.000311982	0.0193615
Fzd4	-1.60495	1.58199	25.2237	0.000141632	0.0113923
Slc23a4	-1.59947	0.6211	28.5006	7.6593e-05	0.00757899
Gm43843	-1.59149	0.499264	31.1577	4.81462e-05	0.00545246
Akr1b8	-1.59061	-0.705896	20.2106	0.000404523	0.0227689
Gm42777	-1.58837	0.073873	16.6396	0.000945117	0.0386799
Fam110c	-1.58717	-0.475876	20.8552	0.000350468	0.0209553
Sco2	-1.58547	2.14791	18.9025	0.000564793	0.0284798
Gm9949	-1.58181	-0.0985292	17.7755	0.000713919	0.0326742
Cth	-1.57664	1.60703	25.6123	0.000131326	0.0112047
Wipi1	-1.57549	6.20043	33.7278	6.41126e-05	0.00668324
Gm14546	-1.56781	0.161243	18.9582	0.000538872	0.0274916
B3galnt1	-1.56436	6.41885	52.1398	4.42027e-06	0.000978606
5730420D15Rik	-1.56152	1.13465	18.3223	0.000626034	0.0305023
Olfr330	-1.55543	1.09261	34.5662	2.75897e-05	0.00358296
Car8	-1.54909	5.58036	22.5921	0.000462796	0.0246747
Gata5	-1.53894	-0.748829	17.9438	0.00068546	0.0323065
Rpph1	-1.53725	-0.509065	15.9268	0.00113333	0.0427401
Psd4	-1.51557	4.52509	50.3814	3.64858e-06	0.00087438
Gm11992	-1.51013	1.73015	34.2532	2.89887e-05	0.00374373
AW551984	-1.50308	2.21909	29.0408	6.95329e-05	0.00712053
Gsdma	-1.49203	6.26115	46.3827	8.55612e-06	0.00154183
Spon1	-1.48142	0.612351	32.1607	4.06958e-05	0.00475384
Rab3c	-1.47846	2.19621	21.4475	0.000307922	0.0191903
Gdf15	-1.47516	3.1426	26.9303	0.000104924	0.00952757
Gm37917	-1.46826	-0.280601	19.7576	0.000448161	0.0241157
Trim2	-1.46217	3.38485	40.5544	1.13385e-05	0.00191233
Serinc5	-1.45858	5.61757	41.961	1.46481e-05	0.00228531
Il1rap	-1.45618	3.39869	28.6359	8.01383e-05	0.00776206
Fyn	-1.45387	1.40911	21.4713	0.00030634	0.0191429
Abtb2	-1.44813	2.50281	15.9014	0.00123141	0.0448978
Id4	-1.43437	-0.0476537	16.8282	0.000901449	0.0374198
Ntm	-1.43036	2.16877	25.7713	0.000127356	0.0110467
Chgb	-1.41539	12.0867	34.7853	3.75444e-05	0.00456941
Cttnbp2	-1.39848	4.97968	129.379	7.0012e-09	9.57352e-06
Gm21982	-1.39697	0.0213742	18.107	0.000659089	0.0312041
AY512915	-1.39096	-0.31409	15.6899	0.00120505	0.0444908
Ptprd	-1.38408	3.30207	30.3546	5.52348e-05	0.00594439
Adgrf5	-1.38236	3.24006	25.5943	0.000134944	0.011271
Plin3	-1.37289	3.18655	35.0944	2.53988e-05	0.00343268
Ppm1e	-1.37193	2.05796	27.979	8.41899e-05	0.00798807
Morrbid	-1.36912	0.444391	16.6697	0.000937985	0.0384557
Cmtm8	-1.36292	2.62587	17.5267	0.000785574	0.0341336
Prlr	-1.36118	8.95649	29.7361	0.00010029	0.00917847
Gm15590	-1.36052	-1.26214	14.9872	0.00145002	0.0497892
Sugct	-1.35439	3.14575	27.3924	9.37716e-05	0.00875427
Gm29084	-1.35085	2.22827	27.1197	9.86433e-05	0.00909945
St3gal6	-1.34741	4.2972	62.8634	8.24671e-07	0.00028851
Nek6	-1.32957	3.51545	36.8671	1.93632e-05	0.00281323
Akap17b	-1.28235	2.18656	18.3029	0.000628929	0.0305023
Gm42566	-1.27397	1.34895	16.3765	0.00101013	0.0400706
Slc40a1	-1.27301	6.53037	34.1781	4.33571e-05	0.00502073
Ptprk	-1.27132	3.45933	16.1015	0.00126432	0.0457084
Lrrc18	-1.26585	0.640939	15.0945	0.0014092	0.048966
Gpr135	-1.25539	2.66648	33.1501	3.45995e-05	0.00425556
Dgkg	-1.25195	5.29962	50.7688	3.12109e-06	0.000788617
Mocos	-1.24714	0.481263	16.2798	0.00103529	0.0406719
Gm48362	-1.24161	0.619457	17.8386	0.000703097	0.0324934
Gsto1	-1.22488	5.43588	30.2427	7.68882e-05	0.00757899
Gm44541	-1.21013	0.791079	24.4811	0.000163984	0.0125394
Fgl2	-1.20837	4.82542	19.5329	0.000654801	0.0311916
Soat1	-1.20633	5.31755	94.2568	6.01012e-08	4.81763e-05
Cebpd	-1.20457	3.24773	19.6231	0.00047093	0.0249937
St14	-1.20439	5.95786	48.054	4.41863e-06	0.000978606
Csrp1	-1.19768	4.06048	33.4867	3.27669e-05	0.00411729
Pvr	-1.19339	2.28139	18.36	0.000620444	0.0303001
Adm2	-1.19137	1.6596	23.7481	0.000190046	0.0138057
Gm37760	-1.15845	0.957544	15.3351	0.00132232	0.0474363
Chn1	-1.15069	3.5743	40.2883	1.17704e-05	0.00195863
Fbxo36	-1.14935	2.47967	33.3106	3.37118e-05	0.00416843
Syce2	-1.14454	3.73119	56.9651	1.51833e-06	0.000448577
Fam155a	-1.13689	4.15451	27.0447	0.00010257	0.00935036
Ern1	-1.13667	7.06635	64.5817	6.96421e-07	0.000269817
Kl	-1.12822	4.41689	20.8388	0.000424369	0.023432
Hacd1	-1.1253	2.86196	17.6057	0.000743997	0.0331321
Gabbr2	-1.12447	3.70892	26.0681	0.000120302	0.010553
Vgll4	-1.12017	2.76276	17.4566	0.000771603	0.0338428
Abca8b	-1.1194	2.90503	37.7932	1.68674e-05	0.00254611
Gm47939	-1.10816	0.734555	17.8641	0.000698781	0.0324229
Tap2	-1.10344	5.83977	89.4597	8.50059e-08	5.71731e-05
Osbpl6	-1.0992	4.71473	40.6019	1.12632e-05	0.00191233
Gm29562	-1.09915	4.02907	44.9978	6.23089e-06	0.00126858
Dnase2a	-1.08985	3.07234	48.2772	4.12044e-06	0.000948354
Retreg1	-1.08226	5.94216	20.6137	0.000499994	0.0261776
Sv2b	-1.07861	3.4108	21.8548	0.000282062	0.0181501
Zfp69	-1.06758	1.23866	17.7151	0.00072446	0.0327006
Gatm	-1.05996	6.31343	21.1195	0.000447685	0.0241157
Avpi1	-1.05565	4.5592	25.9381	0.000131356	0.0112047
AI429214	-1.053	2.42135	16.7385	0.00092193	0.0380425
Schip1	-1.05206	2.52473	28.069	8.28206e-05	0.00795556
Ogdhl	-1.04134	7.37055	28.2634	9.54452e-05	0.00883951
Gnb1l	-1.03995	3.20808	24.2163	0.000172903	0.0129655
Rell2	-1.03583	1.61595	25.6308	0.000130855	0.0112047
Fkbp14	-1.03438	2.92532	15.2858	0.00133961	0.0477618
Uchl1	-1.02809	2.74686	23.6311	0.000194627	0.0140506
Ezr	-1.02457	5.54354	33.5634	3.32512e-05	0.00415568
Tmem150a	-1.02236	3.34521	35.5557	2.36452e-05	0.00327176
Ifngr2	-1.01829	4.13439	34.729	2.68927e-05	0.00352932
Bsn	-1.01718	2.13852	16.5237	0.000973146	0.0394107
Crem	-1.01681	6.27323	16.3299	0.0013657	0.0483214
2900027M19Rik	-1.01593	1.98749	15.8284	0.00116253	0.0433776
Ehhadh	-1.01189	5.57434	18.2682	0.000816584	0.0349578
Tspan14	-1.00862	4.10603	24.4514	0.000164958	0.0125725
Nefm	-1.0047	4.26342	16.4882	0.00110462	0.0422334
Il18bp	-0.994505	3.38175	18.1161	0.000657655	0.0312041
Acsl4	-0.994451	6.16511	18.6546	0.000749608	0.0332151
Cd200	-0.988077	7.1434	16.7227	0.00121102	0.0444908
Slc41a3	-0.982529	2.87746	33.0336	3.52609e-05	0.00431408
Tmem130	-0.981542	5.58937	111.698	1.91675e-08	1.86191e-05
Nnt	-0.981007	6.11792	55.0806	1.86519e-06	0.000516168
Igsf5	-0.973782	4.58509	16.8548	0.00103555	0.0406719
Ndufs2	-0.970565	8.609	20.216	0.000493064	0.025873
Tubg2	-0.96512	4.66213	83.484	1.33988e-07	7.24344e-05
Nudt11	-0.95723	3.42344	16.5779	0.000959936	0.03908
Tmem181b-ps	-0.948516	4.6497	79.5659	1.83363e-07	9.26619e-05
Uhrf2	-0.94564	5.76342	25.1934	0.00015685	0.0121944
Mir22hg	-0.944951	3.85122	24.0435	0.000179018	0.0132531
Rbmx2	-0.943331	3.60619	34.6977	2.70248e-05	0.00352932
Lgmn	-0.928332	4.87988	37.3826	1.79262e-05	0.0026712
Itm2c	-0.926071	8.55642	30.0129	5.94206e-05	0.00630727
Rcbtb2	-0.91885	5.15015	28.4147	7.7789e-05	0.00762366
Cradd	-0.910483	2.92311	23.09	0.000217498	0.0152748
Lrrc24	-0.909053	3.13067	16.1802	0.00106195	0.0412121
Cux2	-0.900973	3.34052	24.6014	0.000160109	0.0124063
Tmem120b	-0.88883	3.76284	18.2507	0.000636808	0.0306041
Il13ra1	-0.887551	5.51687	26.2815	0.000116912	0.0102944
Elovl4	-0.886123	3.38281	16.3116	0.00102694	0.0405992
Gstt2	-0.882948	3.61802	32.54	3.82253e-05	0.00458034
Rnaset2a	-0.877869	6.41489	64.3925	7.09371e-07	0.000270329
Acot9	-0.876084	4.05529	17.9073	0.000691513	0.0323428
Cap1	-0.874871	5.97284	29.4226	6.49866e-05	0.0067441
Ggt7	-0.872948	4.26238	21.9472	0.000276541	0.0178569
Pon2	-0.869137	5.51251	23.3172	0.000213548	0.0150459
Dusp14	-0.867106	4.68409	42.9256	8.18971e-06	0.00149904
Gtpbp2	-0.847319	5.62625	18.5509	0.000649584	0.0310066
Reps2	-0.846745	4.54926	25.9056	0.000124107	0.0108315
Fam210b	-0.845064	6.92536	21.1599	0.000356628	0.0211484
Akt1	-0.841422	4.91217	40.1527	1.19976e-05	0.00197423
Dynlt1b	-0.841192	7.61028	46.966	4.84834e-06	0.00105331
Gm48161	-0.839291	4.90112	23.2191	0.000211774	0.0150459
Pla2g12a	-0.838517	3.58915	22.3984	0.000251292	0.0168785
Cdkn1a	-0.831546	6.57879	30.9308	5.00386e-05	0.00553904
Slc23a2	-0.823492	6.73721	30.253	5.62129e-05	0.00602177
Enox1	-0.822271	3.89555	18.1875	0.000646503	0.0309231
Ntrk2	-0.808704	7.58742	22.5429	0.000248226	0.0168527
Serf2	-0.804659	8.01367	23.8341	0.00018687	0.0136603
Laptm4b	-0.797474	7.36706	35.4004	2.42198e-05	0.00331184
Pfkp	-0.796811	6.21678	20.0804	0.000437518	0.0237629
St3gal5	-0.782484	5.84022	20.3395	0.000399418	0.0225909
Marveld1	-0.778544	2.1733	15.8705	0.00114993	0.0431012
P2ry14	-0.767668	2.81102	17.7527	0.000717871	0.0326742
Tnip1	-0.766971	3.41698	22.9969	0.00022173	0.0154785
Gm42860	-0.765244	4.50682	22.3086	0.000256105	0.0170081
Map6	-0.764655	4.60714	28.8052	7.2517e-05	0.00734289
Adpgk	-0.764619	5.06991	34.942	2.60099e-05	0.00347306
Atp8a1	-0.763845	6.16109	17.3785	0.000837777	0.0354735
Plod3	-0.759807	5.39504	16.9386	0.000907037	0.0375846
Hopx	-0.757974	6.13721	17.2228	0.000864932	0.0361091
A730020E08Rik	-0.757023	2.27939	15.1765	0.00137887	0.0485654
Nceh1	-0.756317	5.7686	22.7463	0.000233599	0.0160658
Mfsd10	-0.750132	5.07733	25.4501	0.00013552	0.011271
Igfals	-0.747406	6.26687	43.9798	7.11767e-06	0.00135621
D630039A03Rik	-0.743813	4.08508	16.2682	0.00103835	0.0407041
Slc9a9	-0.742929	4.60258	18.3914	0.00061582	0.0301376
Gcsh	-0.742142	5.77105	26.7202	0.000106304	0.00961532
Tmed5	-0.740562	5.48518	26.6432	0.000107856	0.00968039
Ptp4a3	-0.73867	5.23502	18.9711	0.000537255	0.0274916
Diras1	-0.737379	1.94287	15.579	0.00124039	0.044983
Septin9	-0.735561	5.0358	17.8557	0.000700187	0.0324234
Glce	-0.7298	6.4334	27.9878	8.40557e-05	0.00798807
Arl15	-0.729165	4.16102	25.3178	0.000139056	0.0113081
Sptbn2	-0.727212	5.02682	16.7198	0.00092627	0.0380425
Eno1	-0.717671	9.27458	18.4164	0.000612173	0.0300283
Ciapin1	-0.711154	6.01025	18.5368	0.000595236	0.0293776
Pfkfb4	-0.706602	3.10984	24.2418	0.000172019	0.0129409
Psmb5	-0.705142	6.68383	31.5394	4.51429e-05	0.00519501
Gnpnat1	-0.700765	6.61747	18.4928	0.00060146	0.0296219
Pbx1	-0.692788	3.85881	15.4588	0.00128002	0.0461325
Eps15	-0.681218	5.35008	20.6676	0.000365305	0.0214441
Mcfd2	-0.680476	7.79222	17.6403	0.000737757	0.0329806
Reep5	-0.67912	7.41614	15.2024	0.00139767	0.048904
Fam163a	-0.676471	5.14852	17.4301	0.000776628	0.0339351
Cd320	-0.66682	4.55815	25.3403	0.000138446	0.0113081
Pecr	-0.66577	5.50932	20.132	0.000411733	0.0231187
Ncoa4	-0.663142	6.93645	30.3592	5.51913e-05	0.00594439
Abca5	-0.662717	6.31845	20.7989	0.000354849	0.0210967
Il6st	-0.661452	5.98667	24.3226	0.00016926	0.0128582
Ifrd1	-0.660253	6.49897	16.2795	0.00103578	0.0406719
Pstpip2	-0.649724	4.40729	18.7049	0.000571826	0.0287597
Atox1	-0.647324	5.22914	16.1328	0.00107491	0.0415184
Traf3ip2	-0.646007	4.50621	15.449	0.0012833	0.046179
Galc	-0.644211	4.13997	20.1058	0.000414168	0.0231436
Cryzl2	-0.644177	4.12768	20.6125	0.000369798	0.0215988
Lipa	-0.641976	4.08255	21.9998	0.000273458	0.0177148
Adck5	-0.640204	4.86532	25.1177	0.000144602	0.0115117
Rif1	-0.635735	4.49922	17.6216	0.000741131	0.0330678
Txnrd2	-0.635546	4.68967	19.9476	0.000429241	0.0234483
Gm49980	-0.633225	4.00487	15.6633	0.00121342	0.0444908
Gss	-0.62816	5.46625	21.8095	0.000284813	0.0181889
Mpp1	-0.622397	2.82728	16.406	0.0010026	0.0399769
Got1	-0.619818	6.35735	23.2437	0.000210702	0.0150245
Bex3	-0.618448	8.68186	28.4753	7.69441e-05	0.00757899
Prkar1a	-0.611077	10.0493	16.4567	0.00098978	0.0397799
Rtl8c	-0.610434	4.50146	20.0516	0.000419266	0.0232054
Pnp	-0.608748	4.71938	23.8622	0.000185698	0.0136175
Cast	-0.607161	5.35611	25.3808	0.000137359	0.0113081
Sqstm1	-0.606286	10.0091	21.6911	0.000292151	0.018505
Tbc1d16	-0.598658	4.2717	18.4156	0.000612295	0.0300283
Pnpo	-0.598311	6.49577	21.6988	0.000291661	0.018505
Tmem97	-0.597725	5.74173	28.8021	7.25569e-05	0.00734289
Rai2	-0.590303	5.49438	22.2704	0.000258179	0.0170081
Ehd3	-0.589666	3.99026	25.2533	0.000140817	0.011366
Rbm3	-0.589391	6.53685	18.5972	0.000586525	0.0290711
Hspa2	-0.587233	5.12924	24.5349	0.000162239	0.0124881
