# Supplementary material for: RNA-binding protein PCBP2 regulates pancreatic β cell function and adaptation to glucose
Source: J Clin Invest. 2024 Jun 17;134(12):e172436. doi: 10.1172/JCI172436 (PMC11178539; doi:10.1172/JCI172436)
Supplement: Supplemental table 3 [file jci-134-172436-s014.xlsx]

## Sheet: Sheet1
Islet preparation	IIDP Donor 1	IIDP Donor 2	IIDP Donor 3	IIDP Donor 4	IIDP Donor 5	IIDP Donor 6	HPAP 53	HPAP 63	HPAP 69	HPAP 74	HPAP 75	HPAP 77	HPAP 93	HPAP 103	HPAP 81	HPAP 85	HPAP 88	HPAP 111	HPAP 124	HPAP 174
Unique identifier	RRID:SAMN19776458	RRID:SAMN19776471	RRID:SAMN13254972	RRID:SAMN12500521	RRID:SAMN34033792	RRID:SAMN34130383	RRID:SAMN19776483	RRID:SAMN19842592	RRID:SAMN19842598	RRID:SAMN19842603	RRID:SAMN19842604	RRID:SAMN19842606	RRID:SAMN19842622	RRID:SAMN22562814	RRID:SAMN19842610	RRID:SAMN19842614	RRID:SAMN19842617	RRID:SAMN26024926	RRID:SAMN30486794	Unavailable
Donor age (years)	31	35	60	52	39	42	58	45	47	40	35	47	50	48	45	48	37	63	47	56
Donor sex (M/F)	F	M	F	M	M	F	F	F	F	F	M	M	M	F	F	F	M	M	M	F
Donor race	Caucasian	Caucasian	Caucasian	Caucasian	Caucasian	Hispanic/Latino	Caucasian	Caucasian	Caucasian	Caucasian	Caucasian	Caucasian	Caucasian	Caucasian	Caucasian	Caucasian	Caucasian	Caucasian	Caucasian	Hispanic/latino
Donor BMI (kg/m2)	32.71	23.98	44.4	29	33.4	29.2	24.2	38.41	24.86	36.88	27.52	32.78	34.98	36.44	28.91	39.78	32.81	24.25	30.96	29.6
Donor HbA1c or other measure of blood glucose control	4.4	5.4	5.6	5.1	5	5.2	5.6	6.3	6.7	6.3	6	5.7	4.9	6	7.9	7.3	10.3	6.8	5.4	6
Origin/source of islets	University of Pennsylvania	University of Pennsylvania	University of Wisconsin	University of Wisconsin	Southern California Islet Cell Resourc	The Scharp-Lacy Research Institute	GLDP	OHOV - Ohio	GLDP	GLDP	PADV-Gift of Life Donor Program	GLDP Gift of Life Donor Program	Gift of Life donor program	PADV – Gift of Life Donor Program	NDRI	PADV-Gift of Life Donor Program	FLFH – Our Legacy	Gift of Life Donor Program	NCCM-LifeShare Carolinas	Unavailable
Islet isolation centre	University of Pennsylvania	University of Pennsylvania	University of Wisconsin	University of Wisconsin	Southern California Islet Cell Resourc	The Scharp-Lacy Research Institute	GLDP	OHOV - Ohio	GLDP	GLDP	PADV-Gift of Life Donor Program	GLDP Gift of Life Donor Program	Gift of Life donor program	PADV – Gift of Life Donor Program	NDRI	PADV-Gift of Life Donor Program	FLFH – Our Legacy	Gift of Life Donor Program	NCCM-LifeShare Carolinas	Unavailable
Donor history of diabetes? Please select yes/no from drop down list	No	No	No	No	No	No	No	No	No	No	No	No	No	No	Yes	Yes	Yes	Yes	Yes	Yes
Donor cause of death	Anoxia	Cerebrovascular/Stroke	Head Trauma	Head Trauma	Head Trauma	Cerebrovascular/stroke	Anoxia	Anoxia	Cerebrovascular/Stroke	Anoxia	Anoxia	Anoxia	Anoxia	Cerebrovascular/Stroke	Cerebrovascular/Stroke	Cerebrovascular/Stroke	Anoxia	Cerebrovascular/Stroke	Head Trauma	Unavailable
Cold ischaemia time (h)	09:59:00	11:32:00	06:14:00	08:13:00	12:41:00	10:35:00	08:47:00	13.56	06:41:00	11:25:00	11:25:00	10:50:00	06:58:00	19:49:00	14:54:00	19:38:00	20:19:00	07:42:00	11:15:00	Unavailable
Estimated purity (%)	75	90	83	88	80	95	95	85	90	95	90	85	85	85	85	90	70	90	95	Unavailable
Estimated viability (%)	96	94	70	83	97	95	91	95	94	92	91	91	94	95	94	95	96	90	94	Unavailable
GSIR	1.01	1.16	1	Unavailable	0.93	Unavailable	1.28	0.91	2.6	1.36	1.32	1.18	1.73	1.73	1.27	1.52	1.3	1.5	2.46	Unavailable
