# Supplementary material for: RNA-binding protein PCBP2 regulates pancreatic β cell function and adaptation to glucose
Source: J Clin Invest. 2024 Jun 17;134(12):e172436. doi: 10.1172/JCI172436 (PMC11178539; doi:10.1172/JCI172436)
Supplement: Supporting data values [file jci-134-172436-s015.xlsx]

## Sheet: Figure 1A 
2.8mM G	16.7mM G
0.893877	2.78432
1.14488	2.1184
0.961239	2.45868

## Sheet: Figure 1C 
	2.8mM G			16.7mM G
8 hours	2.97558	3.12703	3.16199	3.84926	4.63058	3.90195
24 hours	2.74476	2.66398	3.20839	4.03161	3.15841	5.04363
48 hours	2.28626	2.31684	2.55579	5.72797	5.3437	3.93491
72 hours	2.243	2.21126	2.34104	6.13781	8.60193	3.87216

## Sheet: Figure 1D 
2.8mM G	16.7mM G
1.0768	0.431819
1.12173	0.528065
0.801466	0.635873

## Sheet: Figure 1F
2.8mM G	16.7mM G
53.319	99.021
38.5082	346.574
77.0164	173.287
57.7623	154.033
58	147

## Sheet: Figure 2B 
	2.8mM Glucose pre-incubation				16.7mM Glucose pre-incubation
2.8mM glucose-24 hrs	0.011	0.011	0.008	0.009	0.0132	0.008	0.0131
2.8mM glucose-48 hrs	0.029	0.027	0.019	0.011	0.027	0.024	0.031	0.017
2.8mM glucose-72 hrs	0.0171	0.0233	0.0127		0.0237	0.0406	0.0337	0.0258
25mM Glucose-24 hrs	0.05		0.029	0.056	0.4908	0.2766	0.4535
25mM Glucose-48 hrs	0.023	0.073	0.024	0.025	0.567	0.235	0.517	0.39
25mM Glucose-72 hrs	0.1145	0.0952	0.0222		0.5704	0.6522	0.4375	0.3624
IBMX-24 hrs	1.899	1.636	2.404	2.131	2.549	2.0931	2.7691
IBMX-48 hrs	1.781	1.526	3.178	1.349	3.932	1.103	3.67	2.181
IBMX-72 hrs	0.4261	0.9689	0.905		2.6977	4.5089	2.1324	1.9961
KCl-24 hrs	0.4	0.409	0.338	0.33	0.66	0.4796	0.8408
KCl-48 hrs	0.277	0.341		0.237	0.536	0.498	1.284	0.686
KCl-72 hrs	0.1899	0.207	0.4796		0.9226	0.6927	0.9037	0.731

## Sheet: Figure 2D 
		2.8mM Glucose pre-incubation			16.7mM Glucose pre-incubation
shNT	Basal	0.028	0.094	0.115	0.046	0.051	0.104
shPcbp2		0.042	0.026	0.031	0.052	0.046	0.128
shNT	High glucose	0.048	0.304143	0.132878	1.058	1.31256	0.940776
shPcbp2		0.113	0.0522716	0.0733603	0.698	0.935777	1.36801
shNT	IBMX	1.512	1.102	0.955	5.363	6.696	4.255
shPcbp2		1.29	1.388	1.074	4.163	4.098	3.983
shNT	KCl	0.298	0.282	0.252	0.934	0.823	1.047
shPcbp2		0.353	0.244	0.305	1.092	0.61	1.101

## Sheet: Figure 5A 
Time (minutes)	Pcbp2Fl/Fl
0	57	74	75	73	64	63	70	75	82	57	72	70	88	60	70	84	80
15	379	286	389	289	356	360	292	355	336	310	347	359	389	368	460	399	320
30	438	283	438	407	391	369	305	349	368	325	322	419	472	409	444	458	409
60	302	161	167	271	289	276	192	198	213	189	217	266	400	269	318	307	328
120	105	83	70	86	109	89	82	79	95	79	68	111	124	104	112	93	157
Time (minutes)	Pcbp2βKO
0	62	76	78	71	78	65	97	110	97	74	78
15	486	406	309	390	505	401	381	474	436	440	470
30	446	401	318	600	547	494	326	600	515	600	600
60	375	243	258	310	440	359	201	600	546	600	600
120	88	84	91	163	100	105	95	500	233	347	600

## Sheet: Figure 5B 
	Pcbp2Fl/Fl
0 minutes	0.147482	0.208633	0.193345	0.158273	0.244604	0.136691	0.136691	0.172662	0.158273	0.208633	0.349435	0.143885	0.115108	0.09992	0.071942	0.248201	0.190647	0.205036	0.158273	0.159872
2 minutes	0.323741	0.280576	0.294964	0.244604	0.244604	0.482014	0.366906	0.654676	0.453237	0.28777	0.453237	0.201439	0.302158	0.280576	0.302158	0.345324	0.341727	0.359712	0.316547	0.179856
	Pcbp2BKO
0 minutes	0.244604	0.086331	0.230216	0.143885	0.107914	0.179856	0.098921	0.082734	0.314748	0.140288	0.122302	0.121403	0.238309	0.194245
2 minutes	0.330935	0.23741	0.28777	0.366906	0.158273	0.151079	0.201439	0.260791	0.23741	0.201439	0.165468	0.244604	0.266187	0.251799

## Sheet: Figure 5C 
Pcbp2Fl/Fl	Pcbp2βKO
0.596216	0.987447
0.773077	0.765673
0.627575	0.594785
0.908971	0.573908
0.872649
0.507887
1.26334

## Sheet: Figure 5D
	Pcbp2Fl/Fl			Pcbp2BKO
1	0.010667	0.0117333	0.0106667	0.010667	0.0138667	0.0106667
2	0.010667	0.0106667	0.0192	0.011733	0.0149333	0.0106667
3	0.010667	0.0106667	0.0106667	0.0128	0.0149333	0.0149333
4	0.010667	0.0106667	0.0138667	0.0128	0.0128	0.0106667
5	0.013867	0.0106667	0.0106667	0.010667	0.0138667	0.0106667
6	0.010667	0.0149333	0.0106667	0	0.0149333	0.0106667
7	0.010667	0.0106667	0.0106667	0.010667	0.0213333	0.0202667
8	0.010667	0.0106667	0.0106667	0.010667	0.0117333	0.0106667
9	0.010667	0.0138667	0.0106667	0.010667	0.0106667	0.0106667
10	0.010667	0.0106667	0.0106667	0.0128	0.0106667	0.0106667
11	0.010667	0.0106667	0.0106667	0.010667	0.0106667	0.0106667
12	0.011733	0.0106667	0.0106667	0.010667	0.0106667	0.0106667
13	0.010667	0.0106667	0.0106667	0.010667	0.0138667	0.0106667
14	0.213333	0.0789333	0.0490667	0.039467	0.0448	0.0618667
15	0.395733	0.375467	0.327467	0.212267	0.212267	0.176
16	0.1024	0.170667	0.1248	0.1184	0.120533	0.0490667
17	0.029867	0.0618667	0.0533333	0.049067	0.0458667	0.0245333
18	0.017067	0.0266667	0.0341333	0.021333	0.0256	0.0106667
19	0.0128	0.0192	0.0224	0.018133	0.0202667	0.0106667
20	0.010667	0.0501333	0.0224	0.016	0.0192	0.0106667
21	0.010667	0.0138667	0.0106667	0.010667	0.0170667	0.0106667
22	0.016	0.0224	0.0149333	0.016	0.0213333	0.0106667
23	0.010667	0.0106667	0.0138667	0.010667	0.0245333	0.0106667
24	0.010667	0.0117333	0.0106667	0.010667	0.0213333	0.0106667
25	0.010667	0.0106667	0.0106667	0.011733	0.0138667	0.0106667
26	0.010667	0.0106667	0.0106667	0.010667	0.0128	0.0106667
27	0.0128	0.0106667	0.0106667	0.010667	0.0106667	0.0106667
28	0.010667	0.0117333	0.0106667	0.016	0.0117333	0.0106667
29	0.010667	0.0170667	0.0106667	0.010667	0.0170667	0.0106667
30	0.0128	0.0106667	0.0106667	0.010667	0.0117333	0.0106667
31	0.010667	0.0149333	0.0106667	0.010667	0.016	0.0106667
32	0.010667	0.0106667	0.0106667	0.011733	0.0170667	0.0106667
33	0.010667	0.0106667	0.0106667	0.010667	0.0106667	0.0106667
34	0.010667	0.0117333	0.0106667	0.010667	0.0106667	0.0106667
35	0.010667	0.0181333	0.0106667	0.010667	0.0138667	0.0106667
36	0.010667	0.0106667	0.0170667	0.017067	0.0234667	0.0106667
37	0.016	0.0106667	0.0448	0.0192	0.0117333	0.0362667
38	0.010667	0.0128	0.032	0.010667	0.0106667	0.0106667
39	0.010667	0.0170667	0.0202667	0.014933	0.0170667	0.0106667
40	0.013867	0.0213333	0.0213333	0.020267	0.0106667	0.0128
41	0.0192	0.0224	0.016	0.010667	0.0245333	0.0106667
42	0.021333	0.048	0.0106667	0.029867	0.0192	0.0106667
43	0.010667	0.0213333	0.0266667	0.037333	0.0277333	0.0106667
44	0.0128	0.0106667	0.0277333	0.011733	0.0394667	0.0106667
45	0.014933	0.0213333	0.0149333	0.0128	0.0234667	0.0106667
46	0.020267	0.0224	0.0202667	0.034133	0.0298667	0.0128
47	0.010667	0.0181333	0.0138667	0.011733	0.0330667	0.016
48	0.024533	0.0277333	0.0138667	0.018133	0.0394667	0.0106667
49	0.014933	0.0416	0.0117333	0.013867	0.0202667	0.0106667
50	0.010667	0.0341333	0.0106667	0.042667	0.0426667	0.0149333
51	0.027733	0.0277333	0.0341333	0.020267	0.0618667	0.0106667
52	0.017067	0.0288	0.0181333	0.018133	0.0288	0.0192
53	0.018133	0.0192	0.0128	0.010667	0.0437333	0.0106667
54	0.014933	0.0362667	0.0106667	0.030933	0.0448	0.0106667
55	0.033067	0.0416	0.0234667	0.039467	0.0682667	0.0106667
56	0.100267	0.0704	0.0245333	0.1408	0.0768	0.0224
57	0.125867	0.0842667	0.0106667	0.120533	0.154667	0.0330667
58	0.0608	0.0810667	0.0373333	0.1184	0.132267	0.0416
59	0.064	0.0714667	0.0437333	0.093867	0.3104	0.0373333
60	0.039467	0.0757333	0.0469333	0.065067	0.0512	0.0554667
61	0.023467	0.0512	0.0778667	0.068267	0.0842667	0.0597333
62	0.037333	0.0544	0.0192	0.066133	0.0469333	0.0458667
63	0.045867	0.0309333	0.0362667	0.0704	0.0437333	0.0362667
64	0.018133	0.0682667	0.0266667	0.087467	0.0746667	0.0266667
65	0.029867	0.048	0.0352	0.049067	0.0768	0.0682667
66	0.0448	0.0490667	0.0736	0.053333	0.0544	0.0298667
67	0.021333	0.0437333	0.0458667	0.085333	0.0458667	0.0277333
68	0.032	0.0458667	0.0106667	0.0608	0.0469333	0.0192
69	0.026667	0.0416	0.0789333	0.209067	0.08	0.0213333
70	0.016	0.0629333	0.0352	0.130133	0.0362667	0.0288
71	0.0544	0.0832	0.048	0.0448	0.032	0.032
72	0.0448	0.032	0.032	0.032	0.0704	0.032
73	0.032	0.048	0.032	0.032	0.0768	0.032
74	0.032	0.0864	0.032	0.032	0.0416	0.0512
75	0.096	0.1056	0.1088	0.0352	0.0896	0.2368
76	0.1472	0.16	0.192	0.1152	0.16	0.2464
77	0.1824	0.1408	0.1312	0.096	0.1312	0.1504
78	0.1248	0.1536	0.112	0.1376	0.1184	0.096
79	0.112	0.1312	0.0768	0.1504	0.0768	0.1248
80	0.0992	0.1344	0.0896	0.0992	0.0864	0.16
81	0.0864	0.112	0.1696	0.08	0.1408	0.0928
82	0.0768	0.1376	0.0608	0.0672	0.096	0.0704
83	0.0576	0.1216	0.1248	0.0928	0.0736	0.0896
84	0.0704	0.1216	0.0672	0.064	0.128	0.0864
85	0.0448	0.0992	0.0832	0.1056	0.1088	0.0896
86	0.0928	0.0896	0.096	0.0608	0.0544	0.1632
87	0.0608	0.0928	0.1056	0.048	0.0832	0.064
88	0.048	0.0768	0.0576	0.0608	0.128	0.0768
89	0.0544	0.0896	0.0768	0.032	0.112	0.0704
90	0.0512	0.1088	0.096	0.0448	0.1088	0.0704
91	0.0352	0.1056	0.064	0.0544	0.1024	0.0832
92	0.0704	0.096	0.0384	0.0672	0.0992	0.0512
93	0.0608	0.1376	0.0416	0.0576	0.0672	0.064
94	0.0576	0.096	0.0672	0.0512	0.096	0.0608
95	0.1408	0.1408	0.0896	0.0544	0.1184	0.2176
96	0.272	0.208	0.2016	0.112	0.1536	0.3232
97	0.2304	0.1568	0.2208	0.1472	0.1056	0.2816
98	0.224	0.16	0.2432	0.128	0.0992	0.2304
99	0.2432	0.192	0.1984	0.1184	0.592	0.1888
100	0.2048	0.2144	0.224	0.1504	0.1376	0.2144
101	0.2208	0.2304	0.1792	0.0864	0.1408	0.2016
102	0.2112	0.2368	0.1952	0.0928	0.1408	0.1664
103	0.1536	0.2304	0.176	0.1088	0.1312	0.192
104	0.16	0.2208	0.1888	0.0928	0.1952	0.1984
105	0.1824	0.224	0.1856	0.1056	0.1312	0.192
106	0.1472	0.1984	0.1984	0.0992	0.1408	0.1536
107	0.1888	0.2272	0.1888	0.08	0.1568	0.1888
108	0.1952	0.2112	0.1632	0.0768	0.1376	0.1472
109	0.128	0.192		0.1024	0.1152	0.1856
110	0.128	0.208	0.1728	0.0832	0.1504	0.1984
111	0.176	0.2016	0.1856	0.0832	0.1536	0.192
112	0.1472	0.208	0.1728	0.1248	0.1408	0.192
113	0.1728	0.2112	0.1664	0.0736	0.1472	0.2464
114	0.2368	0.5376	0.4288	0.0704	0.4256	1.1616
115	0.704	1.536	1.728	0.213333	1.06667	2.112
116	2.41067	2.79467	3.328	0.725333	1.664	2.816
117	4.544	3.69067	4.48	1.55733	2.19733	2.98667
118	5.46133	4.736	6.42133	1.74933	2.66667	3.456
119	6.31467	5.29067	6.18667	2.112	3.43467	5.26933
120	8.04267	6.35733		2.58133	3.776	4.62933
121	6.95467	6.86933	6.99733	3.24267	3.75467	5.52533
122	7.40267	8.128	8.17067	3.648	3.904	6.22933
123	10.4533	7.91467	7.65867	4.18133	4.352	6.93333
124	8.87467	8.512	8.78933	4.77867	4.50133	5.16267
125	12.2027	9.36533		4.77867	4.77867	5.20533
126	12.608	10.7093	8.53333	4.928	5.44	6.82667
127	10.4747	10.0693	10.2187	4.45867	5.03467	7.296
128	10.5813	10.816	9.32267	5.312	5.20533	7.59467
129	12.6933	9.81333	9.70667	5.22667	4.71467	7.76533
130	12.4587	10.7947		5.61067	4.62933	7.232
131	13.8667	12.2667	9.856	5.056	5.52533	6.72
132	14.9547	11.0933	10.2613	5.54667	5.48267	6.10133
133	11.968	10.9653	10.752	8.128	5.568	8.23467
134	10.9227	10.9227	9.94133	7.44533	4.58667	6.16533
135	7.06133	8.36267	5.84533	4.864	3.69067	3.15733
136	3.904	3.98933	3.584	2.34667	2.58133	1.23733
137	1.49333	2.304	1.92	1.216	1.51467	0.704
138	0.981333	1.38667	0.938667	0.597333	0.746667	0.384
139	0.548267	0.904533	0.4544	0.3584	0.501333	0.2304
140	0.411733	0.6336	0.343467	0.2688	0.341333	0.219733
141	0.401067	0.507733	0.302933	0.1856	0.270933	0.16
142	0.279467	0.411733	0.260267	0.151467	0.2176	0.1344
143	0.226133	0.352	0.213333	0.087467	0.189867	0.104533
144	0.196267	0.330667	0.202667	0.064	0.157867	0.100267
145	0.123733	0.290133	0.1728	0.061867	0.119467	0.0853333
146	0.119467	0.2688	0.123733	0.053333	0.100267	0.0917333
147	0.085333	0.245333	0.125867	0.049067	0.226133	0.0661333
148	0.085333	0.196267	0.110933	0.034133	0.0874667	0.0490667
149	0.0704	0.151467	0.0938667	0.021333	0.0768	0.0618667
150	0.064	0.162133	0.100267	0.0256	0.0704	0.0597333
151	0.053333	0.145067	0.0725333	0.027733	0.0597333	0.0405333
152	0.055467	0.125867	0.0661333	0.029867	0.0533333	0.0384
153	0.046933	0.106667	0.0768	0.021333	0.0533333	0.0341333
154	0.16	0.2432	0.2752	0.064	0.128	0.1728
155	0.6208	0.6336	0.6528	0.0704	0.288	0.4672
156	0.5888	0.4928	0.7232	0.1344	0.2496	0.3264
157	0.3776	0.4096		0.1728	0.192	0.3456
158	0.32	0.3776	0.4288	0.1024	0.1728	0.3072
159	0.3136	0.3392	0.416	0.1472	0.1536	0.2944
160	0.3712	0.3904	0.5184	0.1408	0.1536	0.3008
161	0.3712	0.3712	0.3968	0.1152	0.1856	0.2624
162	0.4032	0.3712	0.4608	0.1024	0.2048	0.2944
163	0.3072	0.3904	0.5824	0.1536	0.1856	0.3264
164	0.32	0.352	0.5056	0.128	0.1664	0.2688
165	0.352	0.352	0.4352	0.1408	0.1792	0.288
166	0.3648	0.3392	0.4928	0.16	0.1792	0.2624
167	0.3776	0.3584	0.512	0.1024	0.16	0.32
168	0.384	0.3648	0.5504	0.1152	0.16	0.3136
169	0.3072	0.3584	0.5504	0.128	0.1408	0.2816
170	0.3392	0.3136	0.6592	0.1344	0.1472	0.3392

[truncated: 34 more sheets: Figure 5E , Figure 5F, Figure 6A, Figure 6C , Figure 6D , Figure 6F , Figure 7A , Figure 7B , Figure 7C , Figure 7D , Figure 7E, Figure 7F  , Figure 8A, Figure 8B, Supplemental Figure 1A , Supplemental Figure 1B , Supplemental Figure 3A, Supplemental Figure 3B , Supplemental Figure 4A, Supplemental Figure 5 …]
